# Supplementary material for: Strawberry Yield Improvement by Hydrogen-Based Irrigation Is Functionally Linked to Altered Rhizosphere Microbial Communities
Source: Plants (Basel). 2024 Jun 21;13(13):1723. doi: 10.3390/plants13131723 (PMC11243525; doi:10.3390/plants13131723)
Supplement: Supplementary file 1 [file plants-13-01723-s001.zip]

Archive with 2 entries (2 files):
- Plants-Supplementary Figures.pdf
- plants-Supplementary Tables.xlsx
