# Supplementary material for: Strawberry Yield Improvement by Hydrogen-Based Irrigation Is Functionally Linked to Altered Rhizosphere Microbial Communities
Source: Plants (Basel). 2024 Jun 21;13(13):1723. doi: 10.3390/plants13131723 (PMC11243525; doi:10.3390/plants13131723)
Supplement: Supplementary file 1 [file plants-13-01723-s001.zip › plants-Supplementary Tables.xlsx]

## Sheet: Table S1
Table S1. Strawberry yield in response to hydrogen-based irrigation. The pilot trial was carried out from September 2019 to April 2020 (n=1). The field trial was continued in the following growing season (September 2020 to April 2021), with arrangement of three plots per treatment. The data were expressed as mean ± SD (n=3).
Treament	Yield (kg ha-1)		Increase rate (%)
	2019-2020	2020-2021	2019-2020	2020-2021
SW	1048.5	2066.1 ± 158.2	-	-
HNW	1814.6	3860.0 ± 54.7	73.1	87.7 ± 17.8
SW+F	4568.9	2300.8 ± 133.3	-	-
HNW+F	6646.7	4215.7 ± 447.0	45.5	82.9 ± 9.1

## Sheet: Table S2
Table S2. Results of one-way analysis of variance (ANOVA) and t-test between treatments for Figure 2D. The data were expressed as mean ± SD (n = 3). Different letters denote significant differences (P < 0.05) according to Tukey’s test. * indicates significant difference (P < 0.05) from the corresponding control (SW or SW+F) according to t-test.
Phylum	SW	HNW	SW+F	HNW+F
Proteobacteria	27.64±1.38c	36.07±2.75b*	41.94±1.12a	43.01±1.75a
Acidobacteria	13.01±0.86a	9.34±1.49b*	5.13±0.46c	5.82±0.59c
Gemmatimonadetes	6.00±0.78b	3.60±0.59c*	7.43±0.22ab	7.46±0.48b
Actinobacteria	4.05±0.47ab	3.10±0.14b*	4.12±0.33ab	4.87±0.55a
Bacteroidetes	3.66±1.54ab	1.94±0.30b	5.26±1.00a	4.42±0.44ab
Chloroflexi	4.29±0.71a	2.25±0.33b*	1.60±0.32b	1.55±0.13b
Firmicutes	2.38±0.14a	2.50±0.12a	1.52±0.07b	1.53±0.09b
Planctomycetes	1.80±0.19b	2.75±0.31a*	1.56±0.14b	1.62±0.26b
Verrucomicrobia	2.08±0.47a	0.92±0.07b*	2.70±0.32a	1.97±0.17a
Nitrospirae	1.90±0.10a	1.64±0.26a	1.63±0.04a	1.52±0.45a
Thaumarchaeota	0.76±0.40b	1.74±0.95ab	2.92±0.44a	1.08±0.20b*
Cyanobacteria	1.57±0.07a	1.55±0.13a	0.99±0.03b	1.07±0.02b
Parcubacteria	0.24±0.02b	0.26±0.01b	0.38±0.07a	0.4±0.06a
Candidatus Saccharibacteria	0.03±0.02c	0.04±0.02c	0.43±0.13b	0.77±0.17a
Euryarchaeota	0.39±0.03a	0.42±0.02a	0.22±0.01b	0.23±0.03b
Others	0.11±0.01a	0.13±0.00a*	0.09±0.01b	0.09±0.01b
Unclassfied	28.65±2.82a	30.18±0.96a	20.89±0.32b	21.35±0.62b

## Sheet: Table S3
Table S3. Relative abundances (%) of dominant genera (Top 30) of bacterial community. The data were expressed as mean ± SD from three replicates. Different letters denote significant differences (P < 0.05) according to Tukey’s test. * or ** indicates significant differences (P < 0.05 or 0.01) from the corresponding control (SW or SW+F) according to t-test.
Genus	SW	HNW	SW+F	HNW+F
Sphingomonas	2.52±0.66b	2.12±0.53b	2.96±0.84b	5.09±1.11a
Gemmatimonas	2.56±0.34b	1.69±0.24c*	3.11±0.08ab	3.19±0.16a
Nitrospira	1.79±0.09a	1.49±0.27a	1.56±0.04a	1.45±0.45a
Rhodanobacter	0.07±0.01b	0.06±0.00b	3.41±0.80a	2.00±0.76a
Bradyrhizobium	1.17±0.06b	1.13±0.07b	1.63±0.15a	1.32±0.13b
Burkholderia	0.67±0.05b	0.96±0.10ab*	1.46±0.40ab	1.82±0.57a
Streptomyces	1.22±0.65a	0.65±0.07a	1.25±0.40a	1.64±0.53a
Novosphingobium	0.60±0.58b	0.12±0.03b	1.31±0.18b	2.65±0.78a*
Candidatus Solibacter	1.46±0.12a	0.82±0.10b*	0.56±0.05c	0.64±0.08bc
Mesorhizobium	0.33±0.06b	0.35±0.05b	1.24±0.09a	1.18±0.16a
Pedosphaera	0.36±0.05c	0.25±0.01c	1.26±0.13a	0.70±0.10b*
Pseudomonas	0.51±0.08b	0.65±0.03a*	0.64±0.04a	0.60±0.04ab
Geobacter	0.59±0.06ab	0.91±0.24a	0.29±0.03b	0.31±0.03b
Anaeromyxobacter	0.88±0.46a	0.51±0.06a	0.32±0.02a	0.33±0.02a
Dongia	0.13±0.17b	0.23±0.09b	0.72±0.03a	0.88±0.15a
Bordetella	0.27±0.02a	0.04±0.02a**	0.40±0.00a	0.54±0.29a
Mycobacterium	0.44±0.02ab	0.50±0.07a	0.36±0.01c	0.40±0.01bc**
Dyella	0.06±0.01b	0.04±0.00b*	0.60±0.19a	0.81±0.19a
Candidatus_Koribacter	0.48±0.04a	0.33±0.08ab*	0.32±0.06b	0.29±0.04b
Thiobacillus	0.08±0.01a	1.02±0.79a	0.10±0.01a	0.08±0.00a*
Sphingobium	0.25±0.08bc	0.16±0.03c	0.30±0.03b	0.45±0.02a
Myxococcus	0.34±0.05a	0.35±0.01a	0.21±0.00b	0.23±0.02b
Azospirillum	0.21±0.01c	0.23±0.02bc	0.39±0.04a	0.29±0.03b*
Rhizobium	0.19±0.03b	0.21±0.02b	0.36±0.01a	0.32±0.03a
Sorangium	0.3±0.04ab	0.38±0.07a	0.19±0.02c	0.21±0.03bc
Cupriavidus	0.21±0.01b	0.44±0.07a**	0.21±0.02b	0.17±0.00b**
Gemmata	0.16±0.05a	0.19±0.08a	0.29±0.08a	0.32±0.09a
Verrucomicrobium	0.28±0.05a	0.15±0.02b*	0.27±0.03a	0.23±0.01ab
Sediminibacterium	0.15±0.08bc	0.04±0.02c	0.46±0.08a	0.26±0.03b*
Others	16.66±1.09b	18.65±0.82a	18.22±0.36ab	17.83±0.50ab
Unclassfied	65.08±1.93a	64.89±1.44a	55.64±1.01b	53.77±0.87a

## Sheet: Table S4
Table S4. Results of t-test between treatments for Supplementary Figure S4. *, **, or *** indicates significant differences at P < 0.05, 0.01, or 0.001 from the corresponding control (SW or SW+F).
Pathway	Gene	P value	P value
		(HNW and SW)	(HNW+F and SW+F)
[NiFe]-hydrogenase	Group 1a	0.133	0.238
	Group 1b	0.562	0.061
	Group 1c	0.020*	0.114
	Group 1d	0.884	0.563
	Group 1e	0.513	0.034*
	Group 1f	0.192	0.001**
	Group 1h	0.213	0.191
	Group 2a	0.001***	0.315
	Group 2b	0.124	0.003**
	Group 2d	0.116	0.168
	Group 3a	0.408	0.891
	Group 3b	0.498	0.065
	Group 3c	0.465	0.46
	Group 4a	0.752	0.030*
	Group 4b	0.314	0.36
	Group 4c	0.156	0.197241
[FeFe]-hydrogenase	Group A1	0.117	0.734314
	Group A3	0.054	0.594949
	Group B	0.21	0.216476
	Group C1	0.014*	0.538899
	Group C2	0.049*	0.693293
	Group C3	0.829	0.181761

## Sheet: Table S5
Table S5. Results of t-test between treatments for Figures 3 and 4. *, **, or *** indicates significant differences at P < 0.05, 0.01, or 0.001 from the corresponding control (SW or SW+F).
Pathway	KEGG	Gene	P value	P value
			(HNW and SW)	(HNW+F and SW+F)
Calvin cycle	K00855	PRK, prkB	0.012*	0.114
	K00927	PGK, pgk	0.328	0.551
	K01601	rbcL, cbbL	0.008**	0.201
	K00150	gap2	0.183	0.108
	K02446	glpX	0.131	0.249
	K00615	tktA	0.935	0.139
rTCA cycle	K15231	aclB	0.708	0.276
	K00169	porA	0.005**	0.211
	K00170	porB	0.087	0.755
	K00171	porD	0.002**	0.344
	K00172	porC, porG	0.116	0.582
	K01677	E4.2.1.2AA, fumA	0.005**	0.046*
	K00174	korA, oorA, oforA	0.991	0.686
	K00244	frdA	0.001**	0.201
	K00245	frdB	<0.001***	0.05
	K01902	sucD	0.034*	0.173
Wood-Ljungdah	K00198	cooS, acsA	0.088	0.287
	K03520	coxL	0.004**	0.132
	K05299	fdhA	<0.001***	0.795
	K14138	acsB	0.103	0.145
3-HP cycle	K01962	accA	0.264	0.724
	K14471	smtA1	0.595	0.602
	K08691	mcl	0.025*	1
HP/HB cycle	K00626	ACAT, atoB	0.018*	0.49
	K14534	abfD	0.016*	0.064
	K01965	PCCA, pccA	0.842	0.06
Starch	K01176	AMY, amyA, malS	0.036*	0.631
	K01194	TREH, treA, treF	0.061	0.874
	K01236	treZ, glgZ	0.046*	0.026*
	K01178	SGA1	0.289	0.018*
	K01187	malZ	0.012*	0.982
Cellulose	K05349	bglX	0.002**	0.973
	K05350	bglB	0.018*	0.038*
	K01179	E3.2.1.4	0.006**	0.532
	K01210	E3.2.1.58	0.076	0.136
	K19069	CDH	0.004**	0.008**
HemiCellulose	K07407	E3.2.1.52B, galA, rafA	<0.001***	0.027*
	K01209	abfA	0.002**	0.231
	K01190	lacC	0.009**	0.281
	K12308	bgaB,lacA	0.022*	0.11
	K01192	E3.2.1.25, MANBA, manB	0.113	0.664
	K01181	E3.2.1.8, xynA	0.001**	0.162
	K01198	xynB	0.001**	0.103
	K01805	xylA	0.042*	0.176
Chitin	K01183	ChiA	0.978	0.159
	K01207	nagZ	0.573	0.847
	K01452	E3.5.1.41	0.022*	0.401
	K03781	katE, CAT, catB, srpA	0.295	0.264
	K03782	katG	0.022*	0.008**
	K00432	gpx	0.815	0.352
	K00104	glcD	0.719	0.007**
	K03386	PRDX2_4, ahpC	0.955	0.861
Ammonia-Glutamate/Arginie biosynthesis	K00261	GLUD1_2/gdhA	0.759	0.718
	K00262	E1.4.1.4/gdhA	0.22	0.022*
	K15371	gdh2	0.565	0.705
	K01915	glnA/GLUL	0.562	0.348
	K00265	gltB	0.069	0.002**
	K00266	gltD	0.143	0.012*
	K01428	ureC	0.143	0.061
Assimilatory nitrate reduction	K00372	nasA	0.139	0.343
	K00360	nasB	0.192	0.258
	K00366	nirA	<0.001***	0.101
	K00367	narB	0.003**	0.011*
Dissimilatory nitrate reduction	K00370	narG/narZ/nxrA	0.139	0.85
	K00371	narH/narY/nxrB	0.001**	0.802
	K00374	narI/narV	0.965	0.368
	K02567	napA	0.009**	0.174
	K02568	napB	0.022*	0.199
	K00362	nirB	0.933	0.301
	K00363	nirD	0.536	0.742
	K03385	nrfA	0.004**	0.161
	K15876	nrfH	<0.001***	0.444
Denitrification	K00370-2	narG/narZ/nxrA-2	0.139	0.85
	K00371-2	narH/narY/nxrB-2	0.001**	0.802
	K00374-2	narI/narV-2	0.965	0.368
	K02567-2	napA-2	0.009**	0.174
	K02568-2	napB-2	0.022*	0.199
	K00368	nirK	0.002**	0.095
	K15864	nirS	0.056	0.045*
	K04561	norB	0.023*	0.206
	K02305	norC	0.55	0.118
	K00376	nosZ	0.243	0.522
Nitrogen fixation	K02586	nifD	0.236	0.374
	K02588	nifH	0.225	0.374
	K02591	nifK	0.114	0.374
Nitrification	K10535	hao	0.32	0.923
	K10944	pmoA-amoA	0.226	0.012*
	K10945	pmoB-amoB	0.124	0.027*
	K10946	pmoC-amoC	0.084	0.002**
Regulatory genes	K07657	phoB	0.258	0.094
	K07636	phoR	0.871	0.255
	K02039	phoU	0.058	0.592
Phosphorus transportation	K02038	pstA	0.281	0.931
	K02036	pstB	0.001**	0.158
	K02037	pstC	0.708	0.21
	K02040	pstS	0.066	0.109
	K02041	phnC	0.125	0.001**
	K02044	phnD	0.94	0.174
	K02042	phnE	0.039*	0.964
	K05814	ugpA	0.028*	0.009**
	K05813	ugpB	0.005**	0.047*
	K05816	ugpC	0.003**	0.012*
	K05815	ugpE	0.013*	0.058
Inorganic P solubilztion	K01507	ppa	0.337	0.692
	K00937	ppk	0.148	0.227
	K01524	ppx-gppA	0.002**	0.585
Organic P mineralization	K01077	phoA	0.055	0.009**
	K01113	phoD	0.031*	0.493
	K06167	phnP	0.178	0.034*
	K03430	phnW	0.194	0.245
	K05306	phnX	0.093	0.123
	K01093	appA	0.011*	0.479
	K01126	E3.1.4.46/glpQ/ugpQ	0.05	0.030*
	K06193	phnA	0.712	0.022*
	K01803	TPI/tpiA	0.561	0.243

## Sheet: Table S6
Table S6. Results of Pearson’s correlation among carbon, nitrogen, and phosphorus cycling genes for Figure 5A.
Gourp1	KEGG No.	Edges	Group2	KEGG No.	Edges	P value	R value
C	K00855	15	C	K00244	29	2.66e-05	0.917214
C	K00855	15	C	K00245	31	0.000796	0.831669
C	K00927	33	C	K00615	30	3.52e-06	0.945295
C	K00927	33	C	K00169	44	0.000813	-0.830931
C	K00927	33	C	K00170	40	0.000632	-0.839726
C	K00927	33	C	K00171	45	0.000313	-0.861844
C	K00927	33	N	K00372	34	8.65e-05	0.894369
C	K00927	33	N	K00363	16	4.3e-05	-0.908629
C	K00927	33	N	K00368	42	4.86e-05	0.906255
C	K00927	33	N	K00376	38	1.54e-05	0.926004
C	K01601	27	C	K00615	30	0.000157	0.88043
C	K01601	27	C	K00174	23	0.00170878	-0.801796
C	K01601	27	C	K00198	14	4.54e-05	-0.907572
C	K01601	27	C	K01194	41	0.00114309	0.818182
C	K01601	27	C	K01236	9	0.000455	0.850485
C	K01601	27	C	K01178	39	0.00073	0.834748
C	K01601	27	C	K01210	31	7.46e-07	0.960087
C	K01601	27	N	K00262	12	0.000686	0.836925
C	K01601	27	N	K00374	22	0.000764	0.833171
C	K01601	27	N	K00363	16	0.00168598	-0.802369
C	K01601	27	N	K00368	42	0.000142	0.882851
C	K01601	27	P	K01507	13	0.000469	0.849532
C	K01601	27	P	K01524	31	4.18e-06	0.943347
C	K01601	27	P	K01077	8	0.000443	-0.851369
C	K01601	27	P	K01093	6	0.000358	0.857852
C	K02446	32	C	K00169	44	0.000404	0.854188
C	K02446	32	C	K00170	40	0.000231	0.8704
C	K02446	32	C	K00171	45	0.000418	0.853156
C	K02446	32	C	K00172	25	7.33e-05	0.897951
C	K02446	32	C	K01194	41	0.000806	-0.831231
C	K02446	32	C	K01178	39	0.000338	-0.859611
C	K02446	32	C	K01187	42	0.000281	-0.864912
C	K02446	32	C	K01179	34	0.000341	-0.859299
C	K02446	32	C	K01190	42	5.9e-05	-0.902442
C	K02446	32	C	K01192	26	0.000291	-0.863925
C	K02446	32	C	K01181	34	0.000248	-0.868417
C	K02446	32	C	K01198	34	0.000118	-0.887274
C	K02446	32	C	K01183	4	0.00167901	-0.802545
C	K02446	32	N	K00265	22	0.0015577	-0.805705
C	K02446	32	N	K00372	34	0.000763	-0.833181
C	K02446	32	N	K00371	28	0.000927	0.826132
C	K02446	32	N	K00368	42	0.00135648	-0.811392
C	K02446	32	N	K00376	38	0.00048	-0.848823
C	K02446	32	P	K02040	40	0.000121	-0.886713
C	K02446	32	P	K02044	37	0.000789	0.83202
C	K00615	30	N	K00262	12	0.00164179	0.803495
C	K00615	30	N	K00265	22	0.000382	0.855899
C	K00615	30	N	K00372	34	0.000214	0.872411
C	K00615	30	N	K00363	16	4.92e-05	-0.906043
C	K00615	30	N	K00368	42	1.05e-05	0.931652
C	K00615	30	N	K00376	38	5.6e-06	0.939853
C	K00169	44	C	K00150	4	0.000913	0.826716
C	K00170	40	C	K00169	44	2.21e-06	0.950238
C	K00171	45	C	K00169	44	1.42e-07	0.971462
C	K00171	45	C	K00170	40	9.32e-06	0.933261
C	K00172	25	C	K00169	44	0.000244	0.868913
C	K00172	25	C	K00170	40	0.000114	0.888132
C	K00172	25	C	K00171	45	0.00074	0.834286
C	K01677	23	C	K00150	4	0.00150785	0.807059
C	K01677	23	C	K00169	44	3.18e-05	0.914098
C	K01677	23	C	K00170	40	0.000757	0.833482
C	K01677	23	C	K00171	45	3.55e-05	0.912131
C	K01677	23	C	K00244	29	0.00149532	0.807405
C	K01677	23	C	K00245	31	0.000135	0.884114
C	K01677	23	C	K01187	42	0.000503	-0.847271
C	K01677	23	C	K01190	42	0.00109124	-0.819978
C	K01677	23	N	K00372	34	0.00121486	-0.815797
C	K01677	23	N	K00371	28	0.00133062	0.812169
C	K00174	23	C	K00169	44	0.0013148	0.812651
C	K00174	23	C	K00170	40	0.000177	0.877392
C	K00244	29	C	K00169	44	0.000925	0.826207
C	K00244	29	C	K00171	45	0.000797	0.831626
C	K00245	31	C	K00169	44	3.9e-05	0.910425
C	K00245	31	C	K00171	45	0.000118	0.887264
C	K00245	31	C	K00172	25	0.00143841	0.809003
C	K00245	31	C	K00244	29	6.4e-07	0.961305
C	K00198	14	C	K00174	23	0.000619	0.840457
C	K03520	3	C	K00626	4	0.000459	0.850246
C	K05299	44	C	K00927	33	0.00165962	-0.803038
C	K05299	44	C	K02446	32	6.32e-05	0.901038
C	K05299	44	C	K00169	44	3.26e-07	0.966242
C	K05299	44	C	K00170	40	6.8e-05	0.899505
C	K05299	44	C	K00171	45	1.55e-07	0.970944
C	K05299	44	C	K00172	25	0.000838	0.829817
C	K05299	44	C	K01677	23	6.52e-05	0.900392
C	K05299	44	C	K00244	29	0.000252	0.867964
C	K05299	44	C	K00245	31	1.77e-05	0.923906
C	K05299	44	C	K01962	34	0.00100794	-0.823006
C	K05299	44	C	K01965	39	0.00156853	-0.805416
C	K05299	44	C	K01194	41	8.72e-05	-0.894192
C	K05299	44	C	K01178	39	0.000338	-0.859608
C	K05299	44	C	K01187	42	1.88e-06	-0.951873
C	K05299	44	C	K01179	34	0.000121	-0.886685
C	K05299	44	C	K01190	42	4.12e-06	-0.943503
C	K05299	44	C	K01192	26	0.000311	-0.862009
C	K05299	44	C	K01181	34	2.98e-05	-0.915277
C	K05299	44	C	K01198	34	2.31e-05	-0.919574
C	K05299	44	C	K01805	27	0.00102677	-0.822305
C	K05299	44	C	K03782	31	5.98e-05	-0.902146
C	K05299	44	C	K03386	35	0.00139299	-0.810314
C	K05299	44	N	K00265	22	0.000961	-0.824813
C	K05299	44	N	K00372	34	9.17e-05	-0.893098
C	K05299	44	N	K00371	28	1.91e-05	0.922683
C	K05299	44	N	K02567	32	0.000165	0.87925
C	K05299	44	N	K03385	41	1.64e-07	0.970634
C	K05299	44	N	K00368	42	0.00037	-0.856902
C	K05299	44	N	K04561	39	2.86e-05	-0.915964
C	K05299	44	N	K00376	38	0.000239	-0.86939
C	K05299	44	P	K02040	40	8.01e-05	-0.896046
C	K05299	44	P	K02044	37	0.00144117	0.808925
C	K05299	44	P	K01803	35	0.00156523	-0.805504
C	K14138	15	C	K00855	15	9.51e-05	0.892285
C	K14138	15	C	K00172	25	0.00138451	0.810563
C	K14138	15	C	K00244	29	0.000194	0.874966
C	K14138	15	C	K01179	34	0.000866	-0.828629
C	K14138	15	C	K01209	22	0.000803	-0.831355
C	K14138	15	C	K01181	34	0.000548	-0.844521
C	K14138	15	C	K01805	27	0.000101	-0.890823
C	K14138	15	N	K00266	9	0.00104205	0.821744
C	K14138	15	N	K02567	32	0.000179	0.877042
C	K14138	15	N	K02568	22	2.62e-06	0.948498
C	K14138	15	N	K02588	11	2.66e-05	0.917242
C	K14138	15	P	K00937	15	0.000278	-0.865237
C	K14138	15	P	K05306	11	0.00169736	0.802082
C	K14138	15	P	K01126	7	0.00176968	0.800295
C	K01962	34	C	K00927	33	4.84e-05	0.906338
C	K01962	34	C	K00615	30	3.86e-05	0.910601
C	K01962	34	C	K00169	44	0.00114068	-0.818264
C	K01962	34	C	K00170	40	0.000277	-0.865361
C	K01962	34	C	K00171	45	0.000155	-0.880673
C	K01962	34	C	K01194	41	2.07e-05	0.921425
C	K01962	34	C	K01178	39	0.000184	0.876399
C	K01962	34	C	K01187	42	2.59e-05	0.917655
C	K01962	34	C	K01210	31	0.000845	0.829519
C	K01962	34	C	K01190	42	3.5e-05	0.912407
C	K01962	34	C	K01192	26	0.000312	0.861881
C	K01962	34	N	K00265	22	0.00167259	0.802708
C	K01962	34	N	K00374	22	0.000736	0.834486
C	K01962	34	N	K00363	16	0.000964	-0.824664
C	K01962	34	N	K00368	42	3.19e-05	0.914074
C	K01962	34	N	K00376	38	2.96e-05	0.915405
C	K01962	34	P	K01524	31	0.000704	0.836047
C	K01962	34	P	K01803	35	5.94e-05	0.902286
C	K14471	16	C	K01601	27	0.00131599	-0.812614
C	K14471	16	C	K00170	40	0.000396	0.854851
C	K14471	16	C	K00174	23	1.3e-06	0.955346
C	K14471	16	C	K00198	14	0.00129939	0.813123
C	K14471	16	C	K01965	39	0.00129778	-0.813173
C	K14471	16	C	K01178	39	0.000357	-0.857996
C	K14471	16	C	K01210	31	0.000511	-0.846776
C	K14471	16	C	K00432	6	0.00173692	-0.801097
C	K14471	16	C	K03386	35	0.000181	-0.876794
C	K14471	16	N	K00261	12	2.16e-05	0.920693
C	K14471	16	N	K00374	22	0.0010286	-0.822238
C	K14471	16	N	K00368	42	0.00170625	-0.801859
C	K14471	16	P	K02042	31	0.000149	0.881647
C	K14471	16	P	K01507	13	7.57e-05	-0.897264
C	K14471	16	P	K01524	31	0.00107314	-0.82062
C	K08691	2	C	K01236	9	0.000249	0.868266
C	K08691	2	N	K00367	3	0.000444	-0.851247
C	K14534	5	C	K00855	15	0.00153535	0.806308
C	K14534	5	C	K00626	4	0.00106599	0.820877
C	K14534	5	N	K00266	9	0.000138	0.88362
C	K14534	5	P	K05816	11	0.000342	0.859271
C	K14534	5	P	K01126	7	0.000286	0.864399
C	K01965	39	C	K00927	33	0.000113	0.888412
C	K01965	39	C	K01601	27	0.00061	0.840937
C	K01965	39	C	K00615	30	0.000293	0.863721
C	K01965	39	C	K00169	44	0.000751	-0.833753
C	K01965	39	C	K00170	40	0.000415	-0.853354
C	K01965	39	C	K00171	45	0.000575	-0.842902
C	K01965	39	C	K01677	23	0.000884	-0.827872
C	K01965	39	C	K00174	23	0.000415	-0.853376
C	K01965	39	C	K01962	34	0.000241	0.869197
C	K01965	39	C	K01194	41	2.13e-05	0.920955
C	K01965	39	C	K01178	39	0.000105	0.88998
C	K01965	39	C	K01187	42	0.00071	0.835743
C	K01965	39	C	K01210	31	1.9e-05	0.922738
C	K01965	39	C	K01190	42	0.000614	0.840713
C	K01965	39	N	K00261	12	0.00156901	-0.805403
C	K01965	39	N	K00262	12	0.000112	0.888558
C	K01965	39	N	K00372	34	0.000128	0.885441
C	K01965	39	N	K00374	22	0.000171	0.8782
C	K01965	39	N	K00363	16	0.00135764	-0.811358
C	K01965	39	N	K00368	42	0.000176	0.87757
C	K01965	39	N	K00376	38	0.0011778	0.817015
C	K01965	39	P	K01507	13	0.000762	0.833246
C	K01965	39	P	K01524	31	1.44e-05	0.927048
C	K01965	39	P	K01093	6	0.00135561	0.811418
C	K01965	39	P	K01803	35	6.99e-07	0.96061
C	K01176	17	C	K00171	45	0.00160521	-0.804446
C	K01176	17	C	K00244	29	0.000416	-0.853302
C	K01176	17	C	K00245	31	0.000229	-0.870623
C	K01176	17	N	K00371	28	0.00013	-0.885071
C	K01194	41	C	K00927	33	6.39e-06	0.938208
C	K01194	41	C	K00615	30	5e-06	0.941232
C	K01194	41	C	K00169	44	4.48e-05	-0.907838
C	K01194	41	C	K00170	40	1.89e-05	-0.922882
C	K01194	41	C	K00171	45	2.71e-05	-0.916884
C	K01194	41	C	K00174	23	0.000566	-0.843413
C	K01194	41	C	K01178	39	2.67e-06	0.948281
C	K01194	41	C	K01187	42	1.69e-05	0.924551
C	K01194	41	C	K01190	42	1.1e-05	0.930968
C	K01194	41	C	K01192	26	6.83e-05	0.899415
C	K01194	41	N	K00265	22	0.000461	0.850061
C	K01194	41	N	K00372	34	6.79e-06	0.937444
C	K01194	41	N	K00374	22	0.000622	0.840282
C	K01194	41	N	K00363	16	0.0007	-0.836219
C	K01194	41	N	K00368	42	2.47e-06	0.949106
C	K01194	41	N	K00376	38	1.18e-05	0.929996
C	K01236	9	C	K00198	14	0.00138598	-0.81052
C	K01236	9	N	K00367	3	0.000861	-0.828875
C	K01236	9	P	K01077	8	0.000126	-0.885759
C	K01178	39	C	K00927	33	0.000177	0.877405
C	K01178	39	C	K00615	30	1.7e-05	0.924478
C	K01178	39	C	K00169	44	0.000449	-0.850948
C	K01178	39	C	K00170	40	3.43e-05	-0.912798
C	K01178	39	C	K00171	45	8.39e-05	-0.895048
C	K01178	39	C	K00174	23	8.36e-05	-0.895131
C	K01178	39	N	K00261	12	0.00108985	-0.820027
C	K01178	39	N	K00265	22	0.000133	0.884449
C	K01178	39	N	K00372	34	1.21e-05	0.929602
C	K01178	39	N	K00374	22	0.000117	0.887477
C	K01178	39	N	K00368	42	2.64e-06	0.948412
C	K01178	39	N	K00376	38	3.55e-05	0.912151
C	K01187	42	C	K00927	33	0.000136	0.883898
C	K01187	42	C	K00615	30	0.000622	0.840278
C	K01187	42	C	K00169	44	5.2e-06	-0.940751
C	K01187	42	C	K00170	40	2.32e-05	-0.919513
C	K01187	42	C	K00171	45	9.81e-07	-0.957807
C	K01187	42	C	K00172	25	0.000404	-0.854237
C	K01187	42	C	K00245	31	0.000633	-0.839687
C	K01187	42	C	K01178	39	0.000251	0.868074
C	K01187	42	C	K01179	34	0.000643	0.839132
C	K01187	42	C	K01181	34	0.000327	0.860539
C	K01187	42	N	K00265	22	0.00109291	0.819919
C	K01187	42	N	K00372	34	0.000295	0.863547
C	K01187	42	N	K00371	28	0.000175	-0.877683
C	K01187	42	N	K00368	42	1.54e-05	0.926005
C	K01187	42	N	K00376	38	2.05e-05	0.921511
C	K01187	42	P	K00937	15	0.00095	0.825236
C	K05349	43	C	K02446	32	0.000257	-0.867486
C	K05349	43	C	K00169	44	3.78e-05	-0.910983
C	K05349	43	C	K00170	40	0.000364	-0.857353
C	K05349	43	C	K00171	45	1.38e-05	-0.927614
C	K05349	43	C	K00172	25	0.000437	-0.85177
C	K05349	43	C	K01677	23	0.000781	-0.832364
C	K05349	43	C	K00244	29	0.000134	-0.884398
C	K05349	43	C	K00245	31	5.35e-05	-0.904393
C	K05349	43	C	K05299	44	4.16e-06	-0.943407
C	K05349	43	C	K01962	34	0.000336	0.859753
C	K05349	43	C	K01176	17	7.45e-05	0.897603
C	K05349	43	C	K01194	41	0.000546	0.844638
C	K05349	43	C	K01187	42	1.87e-06	0.951918
C	K05349	43	C	K01179	34	1.61e-05	0.925326
C	K05349	43	C	K01209	22	0.000579	0.842708
C	K05349	43	C	K01190	42	4e-05	0.909984
C	K05349	43	C	K01192	26	0.000119	0.88709
C	K05349	43	C	K01181	34	2e-06	0.951236
C	K05349	43	C	K01198	34	1.48e-06	0.954155
C	K05349	43	C	K01805	27	0.000175	0.877736
C	K05349	43	C	K03782	31	0.000739	0.834344
C	K05349	43	N	K00371	28	1.68e-05	-0.924665
C	K05349	43	N	K02567	32	2.71e-05	-0.916913
C	K05349	43	N	K02568	22	0.00109382	-0.819887
C	K05349	43	N	K03385	41	1.78e-05	-0.923765
C	K05349	43	N	K00368	42	0.00151306	0.806916
C	K05349	43	N	K04561	39	0.00046	0.850159
C	K05349	43	N	K00376	38	0.000264	0.86671
C	K05349	43	N	K02586	5	0.00150053	-0.807261
C	K05349	43	N	K02588	11	0.00118132	-0.816898
C	K05349	43	N	K02591	9	0.000544	-0.844721
C	K05349	43	P	K02036	20	0.000272	0.865875
C	K05349	43	P	K02040	40	0.000268	0.866313
C	K05349	43	P	K00937	15	0.000166	0.878951
C	K05350	28	C	K00927	33	0.000302	0.862882
C	K05350	28	C	K00169	44	0.000171	-0.878236
C	K05350	28	C	K00171	45	6.94e-05	-0.899101
C	K05350	28	C	K01677	23	6.77e-06	-0.937473
C	K05350	28	C	K00244	29	0.00149353	-0.807454
C	K05350	28	C	K00245	31	0.000224	-0.87114
C	K05350	28	C	K05299	44	0.000119	-0.887096
C	K05350	28	C	K01962	34	0.000549	0.84445
C	K05350	28	C	K01176	17	0.000788	0.832066
C	K05350	28	C	K01194	41	0.00073	0.834749
C	K05350	28	C	K01187	42	0.000217	0.872022
C	K05350	28	C	K05349	43	7.1e-05	0.89862
C	K05350	28	C	K01179	34	0.00120959	0.815969
C	K05350	28	C	K01190	42	0.000775	0.832623
C	K05350	28	C	K01181	34	0.000761	0.833279
C	K05350	28	C	K03782	31	3.48e-05	0.912527
C	K05350	28	N	K00372	34	0.00116628	0.817399
C	K05350	28	N	K00371	28	0.00166133	-0.802994
C	K05350	28	N	K03385	41	0.000268	-0.866231
C	K05350	28	N	K04561	39	0.00128891	0.813448
C	K05350	28	N	K00376	38	0.000605	0.84122
C	K05350	28	N	K02591	9	0.00164501	-0.803412
C	K05350	28	P	K00937	15	0.000954	0.825077
C	K05350	28	P	K01803	35	0.000847	0.829436
C	K01179	34	C	K00855	15	0.000587	-0.842257
C	K01179	34	C	K00169	44	0.000555	-0.844109
C	K01179	34	C	K00171	45	0.000676	-0.837434
C	K01179	34	C	K00172	25	0.000458	-0.85028
C	K01179	34	C	K00244	29	1.21e-05	-0.929621
C	K01179	34	C	K00245	31	7.57e-06	-0.936032
C	K01179	34	C	K01176	17	0.000741	0.834227
C	K01179	34	N	K00371	28	2.38e-05	-0.919073
C	K01179	34	N	K00376	38	0.00172765	0.801326
C	K01179	34	P	K00937	15	0.000901	0.827199
C	K01210	31	C	K00927	33	0.000307	0.862367
C	K01210	31	C	K00615	30	5.41e-05	0.904172
C	K01210	31	C	K00170	40	0.0017723	-0.800231
C	K01210	31	C	K00174	23	0.0004	-0.854549
C	K01210	31	C	K00198	14	0.00021	-0.872915
C	K01210	31	C	K01194	41	4.56e-05	0.907509
C	K01210	31	C	K01178	39	6.65e-05	0.899992
C	K01210	31	C	K01190	42	0.000901	0.827189
C	K01210	31	N	K00262	12	0.000193	0.87516
C	K01210	31	N	K00372	34	0.000669	0.837788
C	K01210	31	N	K00374	22	0.000153	0.881091
C	K01210	31	N	K00363	16	0.000279	-0.865088
C	K01210	31	N	K00368	42	6.2e-06	0.938588
C	K01210	31	P	K01093	6	0.000528	0.845703
C	K19069	27	C	K02446	32	0.000682	0.837141
C	K19069	27	C	K00169	44	0.000377	0.856351
C	K19069	27	C	K00170	40	0.00133804	0.811945
C	K19069	27	C	K00171	45	0.000183	0.876548
C	K19069	27	C	K00244	29	1.02e-05	0.932072
C	K19069	27	C	K00245	31	4.23e-05	0.908905
C	K19069	27	C	K05299	44	0.000182	0.876643
C	K19069	27	C	K01176	17	0.00104513	-0.821631
C	K19069	27	C	K01187	42	0.00115947	-0.817628
C	K19069	27	C	K05349	43	0.000165	-0.879173
C	K19069	27	C	K01179	34	4.14e-05	-0.909338
C	K19069	27	C	K07407	40	0.000158	-0.880284
C	K19069	27	C	K01209	22	7.42e-05	-0.897694
C	K19069	27	C	K01190	42	0.00103722	-0.821921
C	K19069	27	C	K01181	34	5.37e-07	-0.962656
C	K19069	27	C	K01198	34	2e-05	-0.921975
C	K19069	27	C	K01805	27	0.000122	-0.886596
C	K19069	27	N	K00366	9	0.000298	-0.863262
C	K19069	27	N	K00371	28	3.21e-05	0.913971
C	K19069	27	N	K02567	32	1.35e-07	0.971776
C	K19069	27	N	K02568	22	8.77e-05	0.89408
C	K19069	27	N	K03385	41	6.46e-06	0.938079
C	K19069	27	N	K15876	28	5.2e-05	0.904966
C	K19069	27	N	K15864	17	0.00135898	0.811318
C	K19069	27	P	K02036	20	9.34e-06	-0.933218
C	K19069	27	P	K05813	29	4.67e-05	0.907047
C	K19069	27	P	K05815	40	0.00168907	0.802291
C	K07407	40	C	K00927	33	0.00117657	0.817056
C	K07407	40	C	K02446	32	0.000315	-0.861693
C	K07407	40	C	K00615	30	0.00123807	0.815049
C	K07407	40	C	K00169	44	2.59e-05	-0.917667
C	K07407	40	C	K00170	40	9.49e-05	-0.892325
C	K07407	40	C	K00171	45	6.03e-07	-0.961768
C	K07407	40	C	K01677	23	0.00117003	-0.817274
C	K07407	40	C	K00245	31	0.00081	-0.831064
C	K07407	40	C	K05299	44	7.19e-06	-0.93671
C	K07407	40	C	K01962	34	7.48e-05	0.897504
C	K07407	40	C	K01176	17	0.000753	0.833644
C	K07407	40	C	K01194	41	4.38e-05	0.908253
C	K07407	40	C	K01178	39	0.000132	0.884608
C	K07407	40	C	K01187	42	7.1e-06	0.936861
C	K07407	40	C	K05349	43	8.19e-06	0.935002
C	K07407	40	C	K05350	28	0.000476	0.849077
C	K07407	40	C	K01179	34	0.000556	0.844002
C	K07407	40	C	K01190	42	2.26e-06	0.950018
C	K07407	40	C	K01192	26	0.000168	0.878683
C	K07407	40	C	K01181	34	8.33e-05	0.895195
C	K07407	40	C	K01198	34	5.74e-06	0.939544
C	K07407	40	C	K01805	27	0.00115255	0.817861
C	K07407	40	C	K03782	31	0.00141181	0.809767
C	K07407	40	N	K00265	22	4.74e-05	0.906745
C	K07407	40	N	K00372	34	0.00104167	0.821758
C	K07407	40	N	K00371	28	0.000545	-0.844689
C	K07407	40	N	K02567	32	0.000301	-0.862997
C	K07407	40	N	K03385	41	1.37e-05	-0.927733
C	K07407	40	N	K00368	42	3.04e-05	0.914888
C	K07407	40	N	K04561	39	8.39e-06	0.934668
C	K07407	40	N	K00376	38	0.000215	0.872329
C	K07407	40	P	K02036	20	0.000466	0.849717
C	K07407	40	P	K02040	40	7.03e-06	0.936996
C	K07407	40	P	K02044	37	0.00100627	-0.823069
C	K07407	40	P	K05815	40	8.12e-05	-0.895759
C	K07407	40	P	K06167	38	0.000521	0.846186
C	K01209	22	C	K00855	15	0.000167	-0.878822
C	K01209	22	C	K00244	29	3.25e-06	-0.946185
C	K01209	22	C	K00245	31	4.22e-05	-0.908947
C	K01209	22	C	K01176	17	0.000586	0.842267
C	K01209	22	C	K01179	34	9.58e-07	0.958007
C	K01209	22	C	K01181	34	5.7e-06	0.939648
C	K01209	22	C	K01198	34	0.000156	0.880622
C	K01209	22	N	K00366	9	0.00049	0.848115
C	K01209	22	N	K00371	28	7.22e-05	-0.898259
C	K01190	42	C	K00927	33	0.000364	0.857336
C	K01190	42	C	K00615	30	0.000206	0.873391
C	K01190	42	C	K00169	44	4.26e-05	-0.908765
C	K01190	42	C	K00170	40	2.73e-05	-0.91678
C	K01190	42	C	K00171	45	5.89e-06	-0.939225
C	K01190	42	C	K00172	25	0.00110441	-0.819516
C	K01190	42	C	K01178	39	1.2e-05	0.929741
C	K01190	42	C	K01187	42	3.57e-07	0.965616
C	K01190	42	C	K01179	34	0.000802	0.83143
C	K01190	42	C	K01181	34	0.000663	0.838077
C	K01190	42	N	K00265	22	4.03e-05	0.909826
C	K01190	42	N	K00372	34	7.76e-05	0.896736
C	K01190	42	N	K00371	28	0.00135165	-0.811536
C	K01190	42	N	K00374	22	0.000931	0.825973
C	K01190	42	N	K00368	42	1.97e-06	0.95137
C	K01190	42	N	K00376	38	5.57e-06	0.939931
C	K12308	35	C	K00927	33	0.000446	0.851116
C	K12308	35	C	K02446	32	0.000134	-0.884344
C	K12308	35	C	K00615	30	6.67e-05	0.899923
C	K12308	35	C	K00169	44	0.000123	-0.886325
C	K12308	35	C	K00170	40	2.62e-05	-0.917469
C	K12308	35	C	K00171	45	3.07e-05	-0.914759
C	K12308	35	C	K05299	44	8.07e-05	-0.8959
C	K12308	35	C	K01962	34	2.13e-05	0.920908
C	K12308	35	C	K01965	39	0.000827	0.830324
C	K12308	35	C	K01194	41	5.71e-07	0.962197
C	K12308	35	C	K01178	39	4.44e-06	0.942646
C	K12308	35	C	K01187	42	2.67e-05	0.917167
C	K12308	35	C	K05349	43	0.000165	0.879136
C	K12308	35	C	K01210	31	0.000481	0.848767
C	K12308	35	C	K07407	40	5.51e-07	0.962463
C	K12308	35	C	K01190	42	1.46e-06	0.954279
C	K12308	35	C	K01192	26	1.28e-05	0.928781
C	K12308	35	C	K01198	34	0.000193	0.875179
C	K12308	35	C	K03782	31	0.000937	0.825731
C	K12308	35	C	K03386	35	0.00011	0.889052
C	K12308	35	N	K00265	22	4.16e-05	0.909232
C	K12308	35	N	K00372	34	0.000254	0.867714
C	K12308	35	N	K00374	22	0.000376	0.856358
C	K12308	35	N	K03385	41	0.000199	-0.8743
C	K12308	35	N	K00368	42	3.38e-06	0.945732
C	K12308	35	N	K04561	39	8.66e-06	0.934243
C	K12308	35	N	K00376	38	4.4e-05	0.908169
C	K12308	35	P	K02040	40	3.98e-08	0.977921
C	K12308	35	P	K02044	37	1.72e-05	-0.924363
C	K12308	35	P	K02042	31	0.001339	-0.811916
C	K12308	35	P	K05815	40	0.00025	-0.868157
C	K12308	35	P	K01524	31	0.000985	0.823856
C	K12308	35	P	K06167	38	7.5e-05	0.897463
C	K12308	35	P	K01803	35	0.00122702	0.815404
C	K01192	26	C	K00615	30	0.000937	0.825739
C	K01192	26	C	K00169	44	0.00120225	-0.816208
C	K01192	26	C	K00170	40	0.000615	-0.840666
C	K01192	26	C	K00171	45	0.000669	-0.837801
C	K01192	26	C	K01178	39	0.00073	0.834741
C	K01192	26	C	K01187	42	0.000132	0.884742
C	K01192	26	C	K01190	42	0.000162	0.879586
C	K01192	26	C	K01183	4	0.00112325	0.818862
C	K01192	26	N	K00265	22	0.00172891	0.801295
C	K01192	26	N	K00368	42	0.000859	0.828953
C	K01192	26	N	K00376	38	0.000134	0.884237
C	K01192	26	P	K00937	15	0.00147435	0.807988
C	K01181	34	C	K00855	15	0.00074	-0.8343
C	K01181	34	C	K00169	44	0.000236	-0.869828
C	K01181	34	C	K00171	45	9.59e-05	-0.892098
C	K01181	34	C	K00172	25	0.00073	-0.834775
C	K01181	34	C	K00244	29	2.08e-07	-0.969169
C	K01181	34	C	K00245	31	3.42e-06	-0.945626
C	K01181	34	C	K01176	17	5.63e-05	0.903359
C	K01181	34	C	K01179	34	1.15e-06	0.956436
C	K01181	34	N	K00366	9	0.000498	0.847609
C	K01181	34	N	K00371	28	2.69e-06	-0.948225
C	K01181	34	P	K00937	15	0.00165266	0.803216
C	K01198	34	C	K00169	44	0.000236	-0.869834
C	K01198	34	C	K00170	40	0.00143845	-0.809002
C	K01198	34	C	K00171	45	7.94e-05	-0.896233
C	K01198	34	C	K00172	25	0.0013044	-0.812969
C	K01198	34	C	K00244	29	0.000211	-0.872828
C	K01198	34	C	K00245	31	0.000147	-0.882112
C	K01198	34	C	K01176	17	0.000199	0.874362
C	K01198	34	C	K01194	41	0.00171901	0.801541
C	K01198	34	C	K01187	42	6.41e-05	0.900739
C	K01198	34	C	K01179	34	6.27e-06	0.938443
C	K01198	34	C	K01190	42	0.000114	0.888137
C	K01198	34	C	K01192	26	0.000207	0.873349
C	K01198	34	C	K01181	34	9.44e-07	0.958139
C	K01198	34	N	K00265	22	0.000522	0.846085
C	K01198	34	N	K00371	28	1.81e-05	-0.923528
C	K01198	34	N	K00368	42	0.00170963	0.801775
C	K01198	34	N	K00376	38	0.000976	0.824203
C	K01805	27	C	K00855	15	0.000444	-0.851275
C	K01805	27	C	K00171	45	0.00138996	-0.810403
C	K01805	27	C	K00244	29	1.47e-05	-0.926745
C	K01805	27	C	K00245	31	0.000221	-0.871566
C	K01805	27	C	K01176	17	0.000885	0.827868
C	K01805	27	C	K01179	34	6.14e-06	0.938709
C	K01805	27	C	K01209	22	2.08e-05	0.921271
C	K01805	27	C	K01181	34	3.78e-06	0.944501
C	K01805	27	C	K01198	34	4.81e-05	0.906447
C	K01805	27	N	K00366	9	0.000476	0.849094
C	K01805	27	N	K00371	28	0.000717	-0.835369
C	K01805	27	P	K00937	15	0.000827	0.830313
C	K03782	31	C	K00927	33	7.31e-05	0.898008
C	K03782	31	C	K00615	30	0.000926	0.826196
C	K03782	31	C	K00169	44	5.77e-05	-0.902875
C	K03782	31	C	K00170	40	0.000133	-0.884462
C	K03782	31	C	K00171	45	5.67e-05	-0.903239
C	K03782	31	C	K00172	25	0.0016393	-0.80356
C	K03782	31	C	K01677	23	1.78e-05	-0.923777
C	K03782	31	C	K01962	34	0.000263	0.866749
C	K03782	31	C	K01965	39	1.56e-05	0.925784
C	K03782	31	C	K01194	41	4.98e-05	0.905806
C	K03782	31	C	K01178	39	0.000322	0.861044
C	K03782	31	C	K01187	42	5.61e-05	0.903449
C	K03782	31	C	K01190	42	0.000176	0.877596
C	K03782	31	C	K03386	35	0.000385	0.855648
C	K03782	31	N	K00372	34	4.4e-05	0.908174
C	K03782	31	N	K03385	41	0.000396	-0.854854
C	K03782	31	N	K00368	42	0.000838	0.829838
C	K03782	31	N	K00376	38	0.000197	0.874603
C	K03782	31	P	K02040	40	0.00146042	0.808379
C	K03782	31	P	K02044	37	0.00046	-0.850178
C	K03782	31	P	K01803	35	4.28e-05	0.908686
C	K00432	6	C	K00150	4	0.00133012	-0.812184
C	K00432	6	C	K00174	23	8.73e-05	-0.894186
C	K00432	6	N	K00261	12	0.000237	-0.869656
C	K03386	35	C	K00927	33	0.00170309	0.801938
C	K03386	35	C	K01601	27	0.000184	0.876463
C	K03386	35	C	K00615	30	0.000478	0.848952
C	K03386	35	C	K00169	44	0.000767	-0.833023
C	K03386	35	C	K00170	40	0.000139	-0.883493
C	K03386	35	C	K00171	45	0.00144618	-0.808782
C	K03386	35	C	K00174	23	3.19e-06	-0.946361
C	K03386	35	C	K00198	14	0.000436	-0.851852
C	K03386	35	C	K01962	34	0.00136201	0.811228
C	K03386	35	C	K01965	39	8.85e-06	0.933953
C	K03386	35	C	K01194	41	1.7e-05	0.924499
C	K03386	35	C	K01178	39	1.96e-05	0.922236
C	K03386	35	C	K01187	42	0.00127411	0.813909
C	K03386	35	C	K01210	31	2.49e-05	0.918323
C	K03386	35	C	K01190	42	0.000244	0.868836
C	K03386	35	C	K00432	6	0.000477	0.848985
C	K03386	35	N	K00261	12	0.000175	-0.877694
C	K03386	35	N	K00262	12	0.00102975	0.822196
C	K03386	35	N	K00372	34	0.000107	0.889552
C	K03386	35	N	K00374	22	5.66e-05	0.903265
C	K03386	35	N	K00368	42	0.000106	0.889883
C	K03386	35	P	K02040	40	8.52e-05	0.894701
C	K03386	35	P	K02044	37	2.47e-05	-0.918471
C	K03386	35	P	K02042	31	5.98e-06	-0.939036
C	K03386	35	P	K01507	13	2.81e-05	0.916315
C	K03386	35	P	K01524	31	2.2e-05	0.920411
C	K03386	35	P	K01803	35	0.000399	0.854602
N	K00261	12	C	K00169	44	0.00117464	0.81712
N	K00261	12	C	K00170	40	0.000133	0.884572
N	K00261	12	C	K00174	23	1.44e-05	0.926997
N	K00262	12	C	K00198	14	0.0012146	-0.815806
N	K15371	42	C	K00927	33	5.27e-05	0.904681
N	K15371	42	C	K01601	27	0.000107	0.889511
N	K15371	42	C	K00615	30	8.68e-06	0.934225
N	K15371	42	C	K00169	44	0.000638	-0.839435
N	K15371	42	C	K00170	40	0.000118	-0.887313
N	K15371	42	C	K00171	45	0.000221	-0.87153
N	K15371	42	C	K00174	23	9.28e-05	-0.89283
N	K15371	42	C	K00198	14	0.0015424	-0.806117
N	K15371	42	C	K05299	44	0.000598	-0.8416
N	K15371	42	C	K01962	34	8.34e-05	0.895187
N	K15371	42	C	K14471	16	0.000466	-0.849741
N	K15371	42	C	K01965	39	4.2e-07	0.964473
N	K15371	42	C	K01194	41	1.29e-06	0.955405
N	K15371	42	C	K01178	39	1.27e-07	0.972094
N	K15371	42	C	K01187	42	0.000234	0.870054
N	K15371	42	C	K01210	31	2.92e-06	0.947349
N	K15371	42	C	K07407	40	0.000633	0.839681
N	K15371	42	C	K01190	42	2.85e-05	0.916043
N	K15371	42	C	K12308	35	4.38e-05	0.908251
N	K15371	42	C	K01192	26	0.00157308	0.805294
N	K15371	42	C	K03782	31	5.5e-05	0.903825
N	K15371	42	C	K03386	35	1.35e-06	0.955009
N	K15371	42	N	K00261	12	0.00126725	-0.814124
N	K15371	42	N	K00262	12	0.000414	0.853435
N	K15371	42	N	K01915	18	0.000765	0.833098
N	K15371	42	N	K00265	22	0.000702	0.836111
N	K15371	42	N	K00372	34	1.04e-05	0.931782
N	K15371	42	N	K00374	22	5.37e-05	0.904318
N	K15371	42	N	K00363	16	0.00126114	-0.814316
N	K15371	42	N	K00368	42	3.38e-06	0.945732
N	K15371	42	N	K04561	39	9.19e-06	0.933441
N	K15371	42	N	K00376	38	6.63e-05	0.90006
N	K15371	42	P	K02038	9	0.00151413	0.806887
N	K15371	42	P	K02040	40	4.42e-05	0.908071
N	K15371	42	P	K02041	21	0.000158	-0.880254
N	K15371	42	P	K02044	37	9.77e-07	-0.957843
N	K15371	42	P	K02042	31	2.59e-06	-0.948587
N	K15371	42	P	K05815	40	0.00045	-0.850848
N	K15371	42	P	K01507	13	0.000726	0.834951
N	K15371	42	P	K01524	31	3.22e-06	0.946266
N	K15371	42	P	K06167	38	5.86e-06	0.939292
N	K15371	42	P	K01803	35	1.34e-05	0.928116
N	K01915	18	C	K00927	33	0.000197	0.874649
N	K01915	18	C	K01601	27	0.000316	0.861577
N	K01915	18	C	K00615	30	5.49e-06	0.940107
N	K01915	18	C	K01194	41	0.00106321	0.820977
N	K01915	18	C	K01236	9	0.00128143	0.81368
N	K01915	18	C	K01178	39	0.000864	0.828722
N	K01915	18	C	K01210	31	0.000525	0.845911
N	K01915	18	N	K00265	22	0.00158806	0.804897
N	K01915	18	N	K00372	34	0.00136615	0.811105
N	K01915	18	N	K00363	16	0.000248	-0.868394
N	K01915	18	N	K00368	42	0.000449	0.850938
N	K01915	18	N	K00376	38	0.000213	0.872546
N	K01915	18	P	K01524	31	0.00159184	0.804797
N	K00265	22	C	K00171	45	0.000904	-0.827087
N	K00266	9	C	K00244	29	0.00106114	0.821051
N	K00372	34	C	K00169	44	0.000105	-0.890141
N	K00372	34	C	K00170	40	0.000121	-0.886699
N	K00372	34	C	K00171	45	0.000139	-0.88335
N	K00372	34	C	K00174	23	0.000165	-0.879148
N	K00372	34	N	K00265	22	0.00124471	0.814837
N	K00372	34	N	K00368	42	0.000195	0.874904
N	K00366	9	C	K00244	29	0.000472	-0.849322
N	K00366	9	C	K00245	31	0.00166226	-0.80297
N	K00371	28	C	K00169	44	3.93e-05	0.910275
N	K00371	28	C	K00171	45	0.000148	0.88194
N	K00371	28	C	K00172	25	0.000758	0.83343
N	K00371	28	C	K00244	29	1.04e-05	0.931673
N	K00371	28	C	K00245	31	3.57e-07	0.965626
N	K00374	22	C	K00170	40	0.000669	-0.837814
N	K00374	22	C	K00174	23	0.000743	-0.834142
N	K00374	22	N	K00261	12	0.000503	-0.847285
N	K00374	22	N	K00368	42	0.000251	0.86806
N	K02567	32	C	K00855	15	0.000729	0.834803
N	K02567	32	C	K02446	32	0.00024	0.869368
N	K02567	32	C	K00169	44	0.000325	0.860765
N	K02567	32	C	K00170	40	0.000682	0.837123
N	K02567	32	C	K00171	45	0.000205	0.873508
N	K02567	32	C	K00172	25	0.000171	0.878286
N	K02567	32	C	K00244	29	2.05e-06	0.950992
N	K02567	32	C	K00245	31	2.46e-05	0.91857
N	K02567	32	C	K01176	17	0.00110116	-0.819629
N	K02567	32	C	K01187	42	0.000532	-0.845459
N	K02567	32	C	K01179	34	1.12e-06	-0.956666
N	K02567	32	C	K01209	22	1.5e-05	-0.926468
N	K02567	32	C	K01190	42	0.000761	-0.833273
N	K02567	32	C	K01181	34	1.06e-07	-0.973111
N	K02567	32	C	K01198	34	1.7e-05	-0.924478
N	K02567	32	C	K01805	27	1e-05	-0.932271
N	K02567	32	N	K00366	9	0.00174733	-0.800841
N	K02567	32	N	K00371	28	3.14e-05	0.914329
N	K02567	32	P	K02036	20	1.26e-05	-0.928958
N	K02568	22	C	K00855	15	0.000105	0.890067
N	K02568	22	C	K00244	29	2.51e-06	0.948916
N	K02568	22	C	K00245	31	0.000614	0.840733
N	K02568	22	C	K01179	34	0.000196	-0.874798
N	K02568	22	C	K01209	22	2.01e-05	-0.921862
N	K02568	22	C	K01181	34	1.02e-05	-0.931951
N	K02568	22	C	K01198	34	0.000773	-0.83275
N	K02568	22	C	K01805	27	1.08e-05	-0.93119
N	K02568	22	N	K00266	9	0.00098	0.824077
N	K02568	22	N	K00366	9	0.00117812	-0.817004
N	K02568	22	N	K00371	28	0.000624	0.840175
N	K02568	22	N	K02567	32	1.03e-05	0.931854
N	K02568	22	P	K02036	20	0.000517	-0.846388
N	K02568	22	P	K01126	7	0.000984	0.823927
N	K00363	16	N	K00262	12	0.00064	-0.839291
N	K03385	41	C	K02446	32	4.94e-05	0.905938
N	K03385	41	C	K00169	44	4.59e-07	0.963834
N	K03385	41	C	K00170	40	1.84e-05	0.923247
N	K03385	41	C	K00171	45	2.69e-07	0.967526
N	K03385	41	C	K00172	25	0.000131	0.884857
N	K03385	41	C	K01677	23	0.000125	0.885949
N	K03385	41	C	K00244	29	4.18e-05	0.909163
N	K03385	41	C	K00245	31	4.92e-06	0.941425
N	K03385	41	C	K01194	41	0.000379	-0.856164
N	K03385	41	C	K01178	39	0.000402	-0.854365
N	K03385	41	C	K01187	42	2.57e-05	-0.917816
N	K03385	41	C	K01179	34	2.25e-05	-0.919992
N	K03385	41	C	K01209	22	0.00083	-0.830198
N	K03385	41	C	K01190	42	2.62e-05	-0.917467
N	K03385	41	C	K01192	26	0.00146063	-0.808373
N	K03385	41	C	K01181	34	4.94e-06	-0.941364
N	K03385	41	C	K01198	34	2.34e-05	-0.91937
N	K03385	41	C	K01805	27	0.000203	-0.87384
N	K03385	41	N	K00265	22	0.00177748	-0.800106
N	K03385	41	N	K00372	34	0.000164	-0.879321
N	K03385	41	N	K00371	28	1.86e-05	0.923072
N	K03385	41	N	K02567	32	3.37e-06	0.945789
N	K03385	41	N	K02568	22	0.00108489	0.820203
N	K03385	41	N	K00368	42	0.000852	-0.829257
N	K03385	41	N	K00376	38	0.000491	-0.848067
N	K03385	41	P	K02036	20	0.000412	-0.853637
N	K03385	41	P	K02040	40	0.000278	-0.865191
N	K15876	28	C	K00855	15	0.0017377	0.801078
N	K15876	28	C	K00169	44	0.000128	0.885434
N	K15876	28	C	K00171	45	0.000314	0.86172
N	K15876	28	C	K00172	25	0.00121308	0.815855
N	K15876	28	C	K01677	23	0.000489	0.848182
N	K15876	28	C	K00244	29	3.96e-06	0.943973
N	K15876	28	C	K00245	31	2.91e-07	0.967003
N	K15876	28	C	K05299	44	0.000228	0.87067
N	K15876	28	C	K01176	17	1.96e-05	-0.922234
N	K15876	28	C	K05349	43	5.36e-05	-0.90436
N	K15876	28	C	K05350	28	0.000217	-0.872069
N	K15876	28	C	K01179	34	1.73e-05	-0.924275
N	K15876	28	C	K07407	40	0.000611	-0.840883
N	K15876	28	C	K01209	22	3.91e-05	-0.910363
N	K15876	28	C	K01181	34	3.53e-06	-0.945259
N	K15876	28	C	K01198	34	0.000185	-0.876313
N	K15876	28	C	K01805	27	0.000157	-0.880441
N	K15876	28	N	K00371	28	1.36e-05	0.927918
N	K15876	28	N	K02567	32	2.12e-05	0.921023
N	K15876	28	N	K02568	22	0.000545	0.844689
N	K15876	28	N	K03385	41	3.56e-05	0.912083
N	K15876	28	N	K15864	17	0.0010846	0.820213
N	K15876	28	P	K02036	20	2.1e-05	-0.921129
N	K15876	28	P	K05814	19	0.000786	0.832132
N	K15876	28	P	K05813	29	3.42e-06	0.945621
N	K15876	28	P	K05816	11	0.00176187	0.800485
N	K15876	28	P	K05815	40	0.000405	0.85413
N	K00368	42	C	K00169	44	0.000327	-0.860562
N	K00368	42	C	K00170	40	9.84e-05	-0.891518
N	K00368	42	C	K00171	45	6.37e-05	-0.900874
N	K00368	42	C	K00174	23	0.000936	-0.825776
N	K00368	42	N	K00265	22	5.27e-05	0.904697
N	K00368	42	N	K00363	16	0.00117511	-0.817104
N	K15864	17	C	K00855	15	0.000186	0.87612
N	K15864	17	C	K00244	29	4.84e-05	0.906327
N	K15864	17	C	K00245	31	0.0013425	0.811811
N	K15864	17	C	K14138	15	1.18e-05	0.929985
N	K15864	17	C	K01179	34	0.00151238	-0.806935
N	K15864	17	C	K01209	22	0.000725	-0.83502
N	K15864	17	C	K01181	34	0.000594	-0.841805
N	K15864	17	C	K01805	27	0.000264	-0.866739
N	K15864	17	N	K00266	9	0.000455	0.850517
N	K15864	17	N	K02567	32	0.000147	0.882
N	K15864	17	N	K02568	22	1.11e-05	0.930805
N	K15864	17	N	K02588	11	0.00031	0.862073
N	K15864	17	P	K02036	20	0.0010715	-0.820679
N	K15864	17	P	K05306	11	0.000705	0.835972
N	K15864	17	P	K01126	7	0.001078	0.820447
N	K04561	39	C	K00927	33	9.3e-05	0.892786
N	K04561	39	C	K01601	27	0.00110163	0.819613
N	K04561	39	C	K02446	32	0.00110971	-0.819331
N	K04561	39	C	K00615	30	7.81e-05	0.896599
N	K04561	39	C	K00169	44	7.23e-05	-0.898244
N	K04561	39	C	K00170	40	0.000233	-0.870107
N	K04561	39	C	K00171	45	7.23e-06	-0.936629
N	K04561	39	C	K01677	23	0.00145465	-0.808542
N	K04561	39	C	K01962	34	6.56e-05	0.900269
N	K04561	39	C	K01965	39	9.73e-05	0.891753
N	K04561	39	C	K01194	41	3.2e-06	0.946359
N	K04561	39	C	K01178	39	1.85e-05	0.923174
N	K04561	39	C	K01187	42	3.44e-06	0.945535
N	K04561	39	C	K01210	31	5.18e-05	0.905031
N	K04561	39	C	K01190	42	1.89e-06	0.95182
N	K04561	39	C	K01192	26	0.000687	0.836853
N	K04561	39	C	K01198	34	0.00073	0.834763
N	K04561	39	C	K03782	31	0.000201	0.874101
N	K04561	39	C	K03386	35	0.000152	0.881258
N	K04561	39	N	K00265	22	7.45e-05	0.897589
N	K04561	39	N	K00372	34	0.000173	0.877928
N	K04561	39	N	K00374	22	0.000886	0.827798
N	K04561	39	N	K03385	41	0.00034	-0.859427
N	K04561	39	N	K00368	42	7.69e-08	0.974787
N	K04561	39	N	K00376	38	0.000113	0.888404
N	K04561	39	P	K02038	9	0.00039	0.855281
N	K04561	39	P	K02040	40	4.55e-06	0.942342
N	K04561	39	P	K02044	37	9.9e-05	-0.891363
N	K04561	39	P	K02042	31	0.000587	-0.842227
N	K04561	39	P	K01524	31	0.000376	0.856385
N	K04561	39	P	K01803	35	5.12e-05	0.905247
N	K00376	38	C	K00169	44	0.000915	-0.826612
N	K00376	38	C	K00170	40	0.000357	-0.857969
N	K00376	38	C	K00171	45	0.000179	-0.877081
N	K00376	38	C	K00172	25	0.00122256	-0.815548
N	K00376	38	N	K00265	22	0.00025	0.868226
N	K00376	38	N	K00372	34	3.31e-05	0.913393
N	K00376	38	N	K00368	42	4.35e-05	0.908391
N	K02586	5	C	K01805	27	0.00140531	-0.809956
N	K02586	5	P	K00937	15	0.000283	-0.86477
N	K02588	11	C	K01181	34	0.0014617	-0.808343
N	K02588	11	C	K01805	27	0.000229	-0.870555
N	K02588	11	N	K02567	32	0.00059	0.842052
N	K02588	11	N	K02568	22	0.000548	0.844501
N	K02588	11	N	K00376	38	0.000565	-0.843519
N	K02588	11	N	K02586	5	2.57e-05	0.917824
N	K02588	11	P	K00937	15	0.000143	-0.882693
N	K02591	9	C	K01179	34	0.000991	-0.82366
N	K02591	9	C	K01181	34	0.00166867	-0.802807
N	K02591	9	C	K01805	27	0.000159	-0.880115
N	K02591	9	N	K00376	38	0.0016456	-0.803397
N	K02591	9	N	K02586	5	2.42e-06	0.949321
N	K02591	9	N	K02588	11	0.000167	0.87893
N	K02591	9	P	K00937	15	0.000207	-0.873256
N	K10535	1	N	K00370	1	0.00129376	0.813297
N	K10945	7	C	K01601	27	0.00101389	0.822784
N	K10945	7	C	K01236	9	5.94e-05	0.902304
N	K10945	7	N	K01915	18	0.00158164	0.805067
N	K10945	7	N	K10944	2	1.4e-05	0.927406
N	K10945	7	P	K02041	21	0.0015252	-0.806584
N	K10945	7	P	K01077	8	0.00150424	-0.807158
N	K10946	2	N	K10944	2	1.03e-05	0.931851
N	K10946	2	N	K10945	7	0.000279	0.865139
P	K07657	1	P	K05815	40	0.00133291	-0.8121
P	K07636	1	C	K00927	33	0.00138197	0.810637
P	K02039	2	C	K01179	34	0.000932	0.825943
P	K02039	2	C	K01209	22	0.000588	0.842176
P	K02038	9	C	K01962	34	0.000256	0.867549
P	K02038	9	C	K01965	39	0.000829	0.830225
P	K02038	9	C	K01187	42	0.000265	0.866533
P	K02038	9	C	K01190	42	0.000428	0.852414
P	K02038	9	N	K00368	42	0.000486	0.848405
P	K02038	9	P	K01803	35	4.89e-05	0.906133
P	K02036	20	C	K00171	45	0.00149009	-0.80755
P	K02036	20	C	K00244	29	0.000138	-0.883538
P	K02036	20	C	K00245	31	0.000242	-0.869075
P	K02036	20	C	K01176	17	0.00015	0.881636
P	K02036	20	C	K01179	34	6.63e-05	0.90004
P	K02036	20	C	K01209	22	8.64e-05	0.894411
P	K02036	20	C	K01181	34	1.7e-05	0.924537
P	K02036	20	C	K01198	34	0.000168	0.878691
P	K02036	20	C	K01805	27	9.33e-05	0.892693
P	K02036	20	N	K00366	9	0.00041	0.853788
P	K02036	20	N	K00371	28	0.000674	-0.837539
P	K02040	40	C	K00927	33	0.000633	0.839685
P	K02040	40	C	K01601	27	0.00129173	0.81336
P	K02040	40	C	K00615	30	0.0001	0.8911
P	K02040	40	C	K00169	44	0.000161	-0.879815
P	K02040	40	C	K00170	40	4.56e-05	-0.907485
P	K02040	40	C	K00171	45	8.78e-05	-0.894057
P	K02040	40	C	K00174	23	0.00111032	-0.81931
P	K02040	40	C	K01962	34	9.77e-05	0.891662
P	K02040	40	C	K01965	39	0.00105397	0.82131
P	K02040	40	C	K01194	41	2.62e-06	0.948483
P	K02040	40	C	K01178	39	1.31e-05	0.928423
P	K02040	40	C	K01187	42	8.93e-06	0.933843
P	K02040	40	C	K01210	31	0.000221	0.871613
P	K02040	40	C	K01190	42	1.21e-07	0.972357
P	K02040	40	C	K01192	26	3.1e-05	0.914553
P	K02040	40	C	K01198	34	0.000182	0.876735
P	K02040	40	C	K01183	4	0.00097	0.824466
P	K02040	40	N	K00265	22	2.45e-05	0.918636
P	K02040	40	N	K00372	34	0.000168	0.878675
P	K02040	40	N	K00374	22	0.000806	0.831236
P	K02040	40	N	K00362	1	0.00146307	0.808305
P	K02040	40	N	K00368	42	5.19e-07	0.962922
P	K02040	40	N	K00376	38	2.95e-05	0.915469
P	K02040	40	P	K02038	9	0.00143335	0.809148
P	K02040	40	P	K01524	31	0.00092	0.826406
P	K02040	40	P	K01803	35	0.000863	0.828753
P	K02041	21	C	K00927	33	0.00117927	-0.816966
P	K02041	21	C	K01601	27	5e-05	-0.90571
P	K02041	21	C	K00615	30	5.83e-06	-0.939357
P	K02041	21	C	K00198	14	0.00101513	0.822737
P	K02041	21	C	K01962	34	0.00157619	-0.805212
P	K02041	21	C	K01965	39	0.00134281	-0.811802
P	K02041	21	C	K01194	41	0.0010073	-0.82303
P	K02041	21	C	K01236	9	2.5e-05	-0.918297
P	K02041	21	C	K01178	39	0.000441	-0.851486
P	K02041	21	C	K01210	31	0.000119	-0.887144
P	K02041	21	N	K00262	12	0.000487	-0.848362
P	K02041	21	N	K01915	18	6.46e-05	-0.900592
P	K02041	21	N	K00363	16	0.000152	0.881167
P	K02041	21	N	K00368	42	0.000932	-0.825959
P	K02041	21	N	K00376	38	0.00142392	-0.809418
P	K02041	21	P	K01524	31	6.28e-06	-0.938439
P	K02041	21	P	K01077	8	0.00132972	0.812197
P	K02044	37	C	K00927	33	0.000125	-0.885904
P	K02044	37	C	K01601	27	0.000384	-0.855746
P	K02044	37	C	K00615	30	4.95e-07	-0.963273
P	K02044	37	C	K00170	40	0.00053	0.845631
P	K02044	37	C	K00171	45	0.00108762	0.820106
P	K02044	37	C	K00174	23	0.000451	0.850783
P	K02044	37	C	K00198	14	0.00166552	0.802887
P	K02044	37	C	K01962	34	0.000284	-0.864589
P	K02044	37	C	K01965	39	0.000157	-0.880436
P	K02044	37	C	K01194	41	1.48e-06	-0.954144
P	K02044	37	C	K01178	39	3.28e-07	-0.966205
P	K02044	37	C	K01187	42	0.000847	-0.829472
P	K02044	37	C	K01210	31	8.72e-05	-0.894207
P	K02044	37	C	K01190	42	0.000131	-0.884904
P	K02044	37	C	K01192	26	0.000236	-0.869743
P	K02044	37	C	K01183	4	0.00120267	-0.816195
P	K02044	37	N	K01915	18	0.000205	-0.873623
P	K02044	37	N	K00265	22	0.000397	-0.854766
P	K02044	37	N	K00372	34	2.4e-05	-0.918926
P	K02044	37	N	K00374	22	0.00120177	-0.816224
P	K02044	37	N	K00363	16	0.00146894	0.80814
P	K02044	37	N	K00368	42	3.61e-05	-0.911834
P	K02044	37	N	K00376	38	2.27e-05	-0.919914
P	K02044	37	P	K02040	40	4.38e-05	-0.908267
P	K02044	37	P	K02041	21	3.05e-05	0.914866
P	K02044	37	P	K02042	31	0.000112	0.888463
P	K02044	37	P	K01524	31	2.07e-05	-0.921384
P	K02044	37	P	K01803	35	0.000738	-0.834397
P	K02042	31	C	K00927	33	0.00089	-0.827631
P	K02042	31	C	K01601	27	2.23e-05	-0.920172
P	K02042	31	C	K00615	30	0.000305	-0.862603
P	K02042	31	C	K00170	40	0.00155763	0.805707
P	K02042	31	C	K00174	23	0.000131	0.884804
P	K02042	31	C	K00198	14	0.000119	0.887054
P	K02042	31	C	K01962	34	0.00164397	-0.803439
P	K02042	31	C	K01965	39	1.57e-06	-0.953602
P	K02042	31	C	K01194	41	0.000111	-0.888853
P	K02042	31	C	K01178	39	9.96e-05	-0.891239
P	K02042	31	C	K01210	31	1.54e-07	-0.970998
P	K02042	31	N	K00261	12	0.000875	0.828247
P	K02042	31	N	K00262	12	2.68e-05	-0.917075
P	K02042	31	N	K00372	34	0.000734	-0.834581
P	K02042	31	N	K00374	22	5.72e-05	-0.90305
P	K02042	31	N	K00363	16	0.000963	0.824714
P	K02042	31	N	K00368	42	0.000216	-0.872194
P	K02042	31	P	K02040	40	0.00144167	-0.80891
P	K02042	31	P	K02041	21	0.000179	0.87716
P	K02042	31	P	K01507	13	2.74e-05	-0.916748
P	K02042	31	P	K01524	31	3.1e-07	-0.966591
P	K02042	31	P	K01077	8	0.00114803	0.818015
P	K02042	31	P	K01093	6	0.00111201	-0.819251
P	K02042	31	P	K01803	35	0.000132	-0.884593
P	K05814	19	C	K00855	15	0.000376	0.85639
P	K05814	19	C	K02446	32	0.00124382	0.814865
P	K05814	19	C	K00169	44	0.00047	0.849445
P	K05814	19	C	K00172	25	0.000545	0.844707
P	K05814	19	C	K00244	29	0.000421	0.85295
P	K05814	19	C	K00245	31	0.000121	0.886758
P	K05814	19	C	K05299	44	0.000395	0.854883
P	K05814	19	C	K05349	43	0.00108399	-0.820234
P	K05814	19	C	K01179	34	0.00045	-0.850868
P	K05814	19	C	K01181	34	0.00133759	-0.811959
P	K05814	19	C	K03782	31	0.00134398	-0.811766
P	K05814	19	N	K00371	28	0.000238	0.869589
P	K05814	19	N	K02567	32	0.00150119	0.807243
P	K05814	19	N	K03385	41	0.000503	0.847334
P	K05814	19	P	K05813	29	2.17e-05	0.920653
P	K05814	19	P	K00937	15	0.00176801	-0.800336
P	K05814	19	P	K05306	11	0.000483	0.848621
P	K05813	29	C	K00855	15	0.000243	0.868973
P	K05813	29	C	K02446	32	0.00108569	0.820174
P	K05813	29	C	K00169	44	0.000134	0.884234
P	K05813	29	C	K00171	45	0.000847	0.82945
P	K05813	29	C	K00172	25	0.00120043	0.816268
P	K05813	29	C	K01677	23	0.00124152	0.814939
P	K05813	29	C	K00244	29	1.17e-06	0.956302
P	K05813	29	C	K00245	31	1.33e-07	0.971823
P	K05813	29	C	K03520	3	0.00107259	0.82064
P	K05813	29	C	K05299	44	0.000103	0.890539
P	K05813	29	C	K01176	17	0.00145509	-0.80853
P	K05813	29	C	K05349	43	0.000325	-0.860708
P	K05813	29	C	K01179	34	2.15e-05	-0.920783
P	K05813	29	C	K01209	22	2.84e-05	-0.916076
P	K05813	29	C	K01181	34	1.32e-05	-0.928366
P	K05813	29	C	K01198	34	0.000358	-0.857885
P	K05813	29	C	K01805	27	0.000673	-0.837568
P	K05813	29	N	K00266	9	0.00167372	0.802679
P	K05813	29	N	K00371	28	1.74e-06	0.952581
P	K05813	29	N	K02567	32	3e-05	0.915131
P	K05813	29	N	K02568	22	0.000495	0.847798
P	K05813	29	N	K03385	41	2.13e-05	0.920909
P	K05813	29	P	K02036	20	0.00102499	-0.822371
P	K05813	29	P	K05306	11	0.00130524	0.812943
P	K05816	11	C	K00855	15	0.000871	0.828436
P	K05816	11	C	K00244	29	0.000517	0.846444
P	K05816	11	C	K00245	31	0.000755	0.833588
P	K05816	11	C	K03520	3	5.2e-05	0.904956
P	K05816	11	C	K00626	4	0.000302	0.862844
P	K05816	11	C	K01209	22	0.000798	-0.831595
P	K05816	11	N	K00266	9	0.000468	0.849602
P	K05816	11	P	K05813	29	0.000426	0.852601
P	K05816	11	P	K01126	7	8.35e-05	0.895146
P	K05815	40	C	K00927	33	0.00109043	-0.820007
P	K05815	40	C	K00150	4	0.000493	0.847943
P	K05815	40	C	K02446	32	0.000624	0.840153
P	K05815	40	C	K00169	44	6.22e-08	0.975841
P	K05815	40	C	K00170	40	0.000102	0.890682
P	K05815	40	C	K00171	45	3.62e-06	0.944963
P	K05815	40	C	K00172	25	0.0015603	0.805636
P	K05815	40	C	K01677	23	1.86e-05	0.923088
P	K05815	40	C	K00174	23	0.00149175	0.807504
P	K05815	40	C	K00245	31	5.38e-05	0.904275
P	K05815	40	C	K05299	44	1.33e-07	0.971823
P	K05815	40	C	K01965	39	0.000486	-0.848397
P	K05815	40	C	K01194	41	6.03e-05	-0.901988
P	K05815	40	C	K01178	39	0.000613	-0.840755
P	K05815	40	C	K01187	42	2.81e-05	-0.916266
P	K05815	40	C	K05349	43	0.000142	-0.882979
P	K05815	40	C	K05350	28	0.000117	-0.88761
P	K05815	40	C	K01179	34	0.000911	-0.826795
P	K05815	40	C	K01190	42	4.64e-05	-0.907159
P	K05815	40	C	K01181	34	0.000693	-0.836578
P	K05815	40	C	K01198	34	0.000573	-0.843035
P	K05815	40	C	K03782	31	3.62e-05	-0.911809
P	K05815	40	C	K03386	35	0.000446	-0.85113
P	K05815	40	N	K00372	34	3.63e-05	-0.911727
P	K05815	40	N	K00371	28	0.000123	0.886275
P	K05815	40	N	K03385	41	7.15e-06	0.936777
P	K05815	40	N	K00368	42	0.00051	-0.846884
P	K05815	40	N	K04561	39	4.18e-05	-0.909137
P	K05815	40	N	K00376	38	0.00108015	-0.820371
P	K05815	40	P	K02040	40	0.000228	-0.870674
P	K05815	40	P	K05814	19	0.000489	0.848188
P	K05815	40	P	K05813	29	0.000254	0.867785
P	K05815	40	P	K01803	35	0.000588	-0.842167
P	K01507	13	C	K00174	23	7.69e-06	-0.935836
P	K01507	13	C	K00198	14	1.61e-05	-0.925368
P	K01507	13	C	K01210	31	0.000179	0.877058
P	K01507	13	C	K00432	6	0.000406	0.854063
P	K01507	13	N	K00261	12	0.000233	-0.870077
P	K01507	13	N	K00374	22	0.000999	0.82334
P	K00937	15	C	K00172	25	0.000776	-0.832607
P	K00937	15	N	K00376	38	0.000465	0.849791
P	K01524	31	C	K00927	33	0.00105188	0.821386
P	K01524	31	C	K00615	30	5.3e-05	0.904566
P	K01524	31	C	K00174	23	0.000863	-0.828753
P	K01524	31	C	K00198	14	0.000307	-0.862377
P	K01524	31	C	K01194	41	0.000142	0.882927
P	K01524	31	C	K01236	9	0.00105657	0.821216
P	K01524	31	C	K01178	39	0.000108	0.889464
P	K01524	31	C	K01210	31	1.06e-06	0.95711
P	K01524	31	N	K00262	12	0.000124	0.886191
P	K01524	31	N	K00372	34	0.00172799	0.801318
P	K01524	31	N	K00374	22	0.000449	0.850907
P	K01524	31	N	K00363	16	0.000856	-0.829057
P	K01524	31	N	K00368	42	0.00016	0.879979
P	K01524	31	P	K01507	13	0.000365	0.857291
P	K01524	31	P	K01077	8	0.00103442	-0.822024
P	K01524	31	P	K01093	6	0.00119795	0.816349
P	K01077	8	C	K00198	14	0.000435	0.851891
P	K01077	8	N	K00367	3	0.00049	0.848137
P	K06167	38	C	K00927	33	1.08e-06	0.956949
P	K06167	38	C	K02446	32	0.000954	-0.825052
P	K06167	38	C	K00615	30	1.35e-05	0.927958
P	K06167	38	C	K00169	44	0.000126	-0.885707
P	K06167	38	C	K00170	40	5.84e-05	-0.902635
P	K06167	38	C	K00171	45	8.49e-05	-0.89478
P	K06167	38	C	K00172	25	0.000704	-0.836032
P	K06167	38	C	K01677	23	0.00058	-0.842605
P	K06167	38	C	K00174	23	0.00167307	-0.802695
P	K06167	38	C	K05299	44	0.000153	-0.881118
P	K06167	38	C	K01962	34	2.06e-05	0.921496
P	K06167	38	C	K01965	39	1.82e-05	0.923446
P	K06167	38	C	K01194	41	4.99e-07	0.963216
P	K06167	38	C	K01178	39	3.34e-05	0.91324
P	K06167	38	C	K01187	42	2.02e-05	0.921799
P	K06167	38	C	K05349	43	0.000553	0.8442
P	K06167	38	C	K05350	28	0.000107	0.889531
P	K06167	38	C	K01210	31	0.000625	0.840116
P	K06167	38	C	K01190	42	3.61e-05	0.911841
P	K06167	38	C	K01192	26	0.000492	0.848026
P	K06167	38	C	K03782	31	1.89e-07	0.969756
P	K06167	38	C	K03386	35	0.000124	0.886256
P	K06167	38	N	K01915	18	0.0016774	0.802586
P	K06167	38	N	K00372	34	1.12e-05	0.930742
P	K06167	38	N	K03385	41	0.000631	-0.839777
P	K06167	38	N	K00368	42	6.98e-05	0.898971
P	K06167	38	N	K04561	39	4.93e-05	0.905971
P	K06167	38	N	K00376	38	4.72e-06	0.941928
P	K06167	38	P	K02040	40	0.000143	0.882744
P	K06167	38	P	K02044	37	1.35e-05	-0.927991
P	K06167	38	P	K02042	31	0.000679	-0.837273
P	K06167	38	P	K05815	40	0.000128	-0.88541
P	K06167	38	P	K00937	15	0.00148156	0.807787
P	K06167	38	P	K01524	31	0.000468	0.849629
P	K06167	38	P	K01803	35	2.01e-05	0.921885
P	K05306	11	C	K00170	40	0.00132101	0.812461
P	K05306	11	C	K00172	25	0.000149	0.881675
P	K05306	11	C	K00244	29	0.00166936	0.80279
P	K05306	11	C	K00245	31	0.00129004	0.813412
P	K05306	11	N	K00266	9	0.000522	0.846113
P	K05306	11	N	K02567	32	0.000615	0.840659
P	K05306	11	N	K03385	41	0.000737	0.834446
P	K01126	7	C	K00626	4	0.00165447	0.80317
P	K01126	7	N	K00266	9	7.61e-06	0.935959
P	K01803	35	C	K00927	33	1.06e-05	0.931433
P	K01803	35	C	K01601	27	0.000991	0.823629
P	K01803	35	C	K00615	30	0.000152	0.881267
P	K01803	35	C	K00169	44	0.001055	-0.821273
P	K01803	35	C	K00170	40	0.00139485	-0.81026
P	K01803	35	C	K00171	45	0.000564	-0.843587
P	K01803	35	C	K01677	23	0.000895	-0.827425
P	K01803	35	C	K01194	41	4.3e-05	0.908617
P	K01803	35	C	K01178	39	0.000625	0.840127
P	K01803	35	C	K01187	42	0.000187	0.876026
P	K01803	35	C	K01210	31	5.92e-05	0.902374
P	K01803	35	C	K01190	42	0.000321	0.861085
P	K01803	35	N	K00262	12	0.000221	0.871619
P	K01803	35	N	K00372	34	0.000295	0.863527
P	K01803	35	N	K00374	22	0.00112757	0.818713
P	K01803	35	N	K00363	16	0.000252	-0.867962
P	K01803	35	N	K00368	42	9.3e-05	0.892787
P	K01803	35	N	K00376	38	0.000332	0.860081
P	K01803	35	P	K01524	31	0.000225	0.87105
P	K01803	35	P	K01093	6	0.000581	0.842563

## Sheet: Table S7
Table S7. Results of Pearson’s correlation among genes related to carbon, nitrogen, and phosphorus cycling, yield and soil properties for Figure 5B.
SW and HNW				SW+F and HNW+F
Gene	Character	P value	R value	Gene	Character	P value	R value
N-K00262	SAN	0.0159042	-0.895183	N-K00262	TY	0.0355164	0.841903
N-K00265	SFW	0.00308368	-0.95431	N-K00262	YPP	0.0239863	0.870729
N-K00266	SAN	0.0412658	-0.829204	N-K00262	SAN	0.02027	-0.881385
N-K00266	SAP	0.0349855	-0.843122	N-K00262	SAP	0.00221698	-0.961305
N-K00360	SFW	0.0363848	0.839926	N-K00262	SAK	0.00825879	-0.924851
N-K00366	TY	2.40037e-05	-0.995997	N-K00265	TY	0.000187748	-0.988791
N-K00366	YPP	0.000896169	-0.975457	N-K00265	YPP	0.00884185	-0.922209
N-K00366	SAP	0.00933517	0.920038	N-K00265	SAP	0.00765868	0.927668
N-K00366	SAK	0.0182193	0.887667	N-K00265	SAK	0.0018623	0.964555
N-K00367	TY	0.00871987	-0.922754	N-K00265	SOM	0.0434521	0.824595
N-K00367	YPP	0.0101718	-0.916481	N-K00266	TY	0.0429052	-0.825737
N-K00367	SFW	0.0281085	-0.859794	N-K00266	YPP	0.00432723	-0.945798
N-K00367	SAP	0.0480127	0.815316	N-K00266	SAN	0.0173927	0.890295
N-K00367	SAK	0.00617092	0.935155	N-K00266	SAP	0.00121181	0.971441
N-K00370	SAN	0.0452322	-0.820922	N-K00266	SOM	0.0264554	0.864081
N-K00371	TY	0.00203054	0.962978	N-K01428	TY	0.0391346	-0.833808
N-K00371	YPP	0.000592043	0.980067	N-K01428	SOM	0.0147693	0.899059
N-K00371	SAN	0.0401759	-0.831544	N-K00366	TY	0.0230233	-0.87341
N-K00371	SAP	0.0178273	-0.888906	N-K00366	SAK	0.0352381	0.842541
N-K00371	SAK	0.00298071	-0.955085	N-K00367	TY	0.00838226	0.924284
N-K02567	TY	0.00804901	0.925824	N-K00367	YPP	0.0161137	0.894482
N-K02567	YPP	0.0194087	0.883984	N-K00367	SAP	0.0466882	-0.817967
N-K02567	SAP	0.000597587	-0.979973	N-K00367	SOM	0.00466537	-0.9437
N-K02567	SAK	0.029611	-0.856	N-K00370	SFW	0.0374651	0.837497
N-K02568	TY	0.0235919	0.871821	N-K00371	SFW	0.0258588	0.865659
N-K02568	YPP	0.0388824	0.83436	N-K02568	SAN	0.0221005	-0.876029
N-K02568	SAP	0.00364494	-0.950292	N-K00368	SAP	0.0399491	0.832035
N-K03385	TY	0.00459037	0.944158	N-K15864	YPP	0.0283436	-0.859194
N-K03385	YPP	0.00626844	0.934639	N-K15864	SAN	0.0120095	0.909135
N-K03385	SAP	0.00461949	-0.94398	N-K15864	SAP	0.00697125	0.93103
N-K03385	SAK	0.0068429	-0.931675	N-K04561	SAN	0.0432854	0.824942
N-K15876	TY	0.000577722	0.98031	N-K02586	SFW	0.0116521	0.910519
N-K15876	YPP	0.000118834	0.991086	N-K02591	SFW	0.0116521	0.910519
N-K15876	SAP	0.019216	-0.884573	N-K10535	SFW	0.0358071	0.841238
N-K15876	SAK	0.00466351	-0.943711	N-K10944	TY	0.00361078	-0.950527
N-K00368	TY	0.00388919	-0.948639	N-K10944	YPP	0.0316437	-0.851009
N-K00368	YPP	0.00813259	-0.925435	N-K10944	SAP	0.0195205	0.883644
N-K00368	SAP	0.00973364	0.918326	N-K10944	SAK	0.000196604	0.988529
N-K00368	SAK	0.0220974	0.876038	N-K10945	TY	0.017977	-0.888431
N-K15864	TY	0.0284052	0.859037	N-K10945	SAP	0.0357232	0.84143
N-K15864	SAP	0.000897698	-0.975436	N-K10945	SAK	0.00418609	0.946697
N-K04561	TY	0.0376781	-0.837022	N-K10946	TY	0.00255102	-0.958472
N-K04561	YPP	0.0166577	-0.892682	N-K10946	YPP	0.00874088	-0.92266
N-K04561	SAN	0.0434808	0.824535	N-K10946	SAP	0.0351449	0.842755
N-K10945	SOM	0.0368261	-0.83893	N-K10946	SAK	0.0274917	0.861379
N-K10946	YPP	0.0380654	0.836162	N-K10946	SOM	0.0228259	0.873966
P-K02039	SFW	0.0120592	-0.908945	P-K07657	TY	0.0398709	0.832204
P-K02039	SAK	0.0484611	0.814426	P-K07657	SAK	0.0172761	-0.89067
P-K02036	TY	5.49952e-05	-0.993939	P-K02040	SAN	0.00739367	0.928946
P-K02036	YPP	0.00216567	-0.961758	P-K02040	SAP	0.0474294	0.816479
P-K02036	SAP	0.00411143	0.947179	P-K02041	TY	0.00199411	0.963314
P-K02036	SAK	0.0196629	0.883211	P-K02041	YPP	0.00150621	0.968142
P-K02040	SFW	0.0300124	-0.855002	P-K02041	SAP	0.00813646	-0.925417
P-K02040	SAK	0.0413105	0.829108	P-K02041	SAK	0.0269053	-0.862902
P-K02041	SAK	0.045044	0.821307	P-K02041	SOM	0.0026791	-0.957435
P-K05814	TY	0.04372	0.824038	P-K02044	SOM	0.0185765	-0.886549
P-K05814	YPP	0.0471453	0.817048	P-K05814	TY	0.00747069	-0.928572
P-K05814	SAK	0.0175508	-0.889788	P-K05814	YPP	0.0224398	-0.87506
P-K05813	TY	0.00811453	0.925519	P-K05814	SAK	0.0464835	0.81838
P-K05813	YPP	0.00548408	0.938909	P-K05814	SOM	0.038527	0.835142
P-K05813	SAP	0.0252131	-0.867387	P-K05813	TY	0.0378022	-0.836746
P-K05813	SAK	0.000904255	-0.975346	P-K05816	TY	0.0380587	-0.836177
P-K05816	TY	0.00702855	0.930744	P-K05816	YPP	0.0124383	-0.907501
P-K05816	YPP	0.00242793	0.959494	P-K05816	SOM	0.0194822	0.88376
P-K05816	SAN	0.0249112	-0.868202	P-K05815	SOM	0.0244348	0.869498
P-K05816	SAP	0.0328314	-0.848163	P-K01077	TY	0.00707336	0.930521
P-K05816	SAK	0.00659551	-0.932936	P-K01077	YPP	0.0175187	0.889891
P-K05815	TY	0.0243861	0.869631	P-K01077	SAN	0.0315709	-0.851185
P-K05815	YPP	0.00868165	0.922926	P-K01077	SAP	0.0282542	-0.859422
P-K05815	SAK	0.0018222	-0.964941	P-K01077	SAK	0.020116	-0.881845
P-K05815	SOM	0.0235424	-0.871958	P-K01077	SOM	0.0292508	-0.856901
P-K01524	TY	0.00112194	0.972525	P-K01113	SFW	0.00341052	-0.95193
P-K01524	YPP	0.000331502	0.985097	P-K06167	TY	0.017562	0.889752
P-K01524	SAP	0.0129727	-0.905503	P-K06167	YPP	0.0436596	0.824163
P-K01524	SAK	0.00380461	-0.949205	P-K06167	SOM	0.00660451	-0.93289
P-K01077	TY	0.0282254	-0.859495	P-K05306	YPP	0.04284	-0.825874
P-K01077	YPP	0.0155862	-0.896255	P-K05306	SOM	0.0075115	0.928375
P-K01077	SAN	0.0472204	0.816897	P-K01126	YPP	0.0137827	-0.902548
P-K01113	TY	0.0420146	0.827613	P-K01126	SAN	0.0274549	0.861474
P-K01113	YPP	0.0167418	0.892406	P-K01126	SAP	0.0320215	0.850099
P-K01113	SAN	0.0361762	-0.840399	P-K01126	SOM	0.0365978	0.839444
P-K01113	SAK	0.00264019	-0.957748	P-K06193	YPP	0.00851047	0.9237
P-K05306	SAP	0.0104612	-0.915284	P-K06193	SAP	0.0396411	-0.832703
P-K01093	TY	0.0142792	0.900777	P-K06193	SOM	0.0145246	-0.899914
P-K01093	YPP	0.0247353	0.86868	P-K01803	SOM	0.0220464	-0.876184
P-K01093	SAP	0.00417778	-0.94675	C-K01236	TY	0.00573385	-0.937519
P-K01093	SAK	0.0332449	-0.847184	C-K01236	SAK	0.0233348	0.872537
P-K01126	SAN	0.0312294	-0.852014	C-K01178	TY	0.00335873	-0.9523
P-K01126	SAP	0.0358732	-0.841088	C-K01178	YPP	0.0410098	-0.829751
C-K01176	TY	0.0141823	-0.901121	C-K01178	SAK	0.0378072	0.836735
C-K01176	YPP	0.00785032	-0.926757	C-K01178	SOM	0.0248181	0.868455
C-K01194	SFW	0.0257115	-0.866052	C-K05350	YPP	0.0248774	0.868294
C-K01236	TY	0.015837	0.895408	C-K05350	SAN	0.028202	-0.859555
C-K01236	YPP	0.00523717	0.940315	C-K05350	SAP	0.0110034	-0.913084
C-K01236	SAK	0.00480427	-0.94286	C-K05350	SOM	0.0393149	-0.833414
C-K01187	TY	0.00154522	-0.96773	C-K01210	SAP	0.0376824	0.837013
C-K01187	YPP	0.00695206	-0.931126	C-K19069	TY	0.0210242	0.879151
C-K01187	SAP	0.00493469	0.942081	C-K19069	YPP	0.011051	0.912893
C-K01187	SAK	0.0365117	0.839639	C-K19069	SAN	0.00736398	-0.92909
C-K05349	TY	0.00398281	-0.948019	C-K19069	SAP	0.0138966	-0.902139
C-K05349	YPP	0.0102691	-0.916077	C-K19069	SAK	0.0182287	-0.887638
C-K05349	SAP	0.0180792	0.888108	C-K07407	YPP	0.0184848	-0.886835
C-K05349	SAK	0.0435944	0.824299	C-K07407	SAN	0.0193232	0.884245
C-K05350	TY	0.0235725	-0.871875	C-K07407	SAP	0.0356309	0.841641
C-K05350	YPP	0.0274709	-0.861433	C-K01181	SAN	0.00261091	0.957984
C-K01179	TY	0.00956138	-0.919062	C-K01198	SAN	0.017638	0.889509
C-K01179	YPP	0.0219591	-0.876435	C-K01198	SAP	0.0255456	0.866495
C-K01179	SFW	0.0440169	-0.823422	C-K01805	SOM	0.0257489	0.865952
C-K01179	SAP	0.0196086	0.883376	C-K01183	SAN	0.00385036	0.948898
C-K01179	SAK	0.0191178	0.884875	C-K03782	TY	0.0361056	0.840559
C-K01210	SAP	0.0287485	-0.858166	C-K03782	YPP	0.00333917	0.95244
C-K19069	TY	0.00313809	0.953906	C-K03782	SAP	0.0246475	-0.868918
C-K19069	YPP	0.00501188	0.941626	C-K03782	SOM	0.00302718	-0.954734
C-K19069	SAP	0.00178044	-0.965347	C-K00104	TY	0.00201652	-0.963107
C-K19069	SAK	0.00974278	-0.918287	C-K00104	YPP	0.0258197	-0.865763
C-K07407	TY	0.000654129	-0.979044	C-K00104	SAP	0.0326714	0.848544
C-K07407	YPP	0.000773073	-0.977211	C-K00104	SAK	0.00223608	0.961138
C-K07407	SAP	0.0233825	0.872404	C-K02446	SAN	0.0078455	-0.92678
C-K07407	SAK	0.0179841	0.888409	C-K01677	YPP	0.0161325	-0.894419
C-K01209	TY	0.00378952	-0.949307	C-K01677	SAP	0.0181286	0.887953
C-K01209	YPP	0.00845434	-0.923955	C-K01677	SOM	0.0345857	0.844047
C-K01209	SAP	0.0121162	0.908726	C-K00245	SOM	0.0427085	0.82615
C-K01209	SAK	0.0110852	0.912756	C-K05299	SFW	0.0396775	0.832624
C-K01190	TY	0.0117194	-0.910257	C-K08691	SFW	0.0455157	0.820343
C-K01190	YPP	0.0291049	-0.857268	C-K14534	SAP	0.017244	0.890774
C-K01190	SFW	0.0414245	-0.828866
C-K01190	SAP	0.0198066	0.882777
C-K01190	SAK	0.0265556	0.863818
C-K12308	TY	0.037775	-0.836807
C-K12308	YPP	0.0489136	-0.813532
C-K12308	SFW	0.0347032	-0.843774
C-K12308	SAK	0.0401064	0.831694
C-K01181	TY	0.00202136	-0.963063
C-K01181	YPP	0.00415093	-0.946923
C-K01181	SAP	0.00598405	0.936156
C-K01181	SAK	0.0202409	0.881471
C-K01198	TY	0.00314624	-0.953845
C-K01198	YPP	0.00681794	-0.931802
C-K01198	SAP	0.017372	0.890361
C-K01198	SAK	0.0163046	0.893847
C-K01805	TY	0.0134866	-0.903618
C-K01805	YPP	0.0332419	-0.847191
C-K01805	SAP	0.00921159	0.920577
C-K01207	SOM	0.0469601	-0.81742
C-K01452	TY	0.0170802	0.891304
C-K01452	YPP	0.0213564	0.87818
C-K01452	SAP	0.00187527	-0.964431
C-K03781	SAN	0.0105942	-0.914739
C-K03782	TY	0.0335786	-0.846397
C-K03782	YPP	0.037136	-0.838234
C-K03782	SAP	0.0384785	0.835249
C-K00855	TY	0.0126581	0.906675
C-K00855	YPP	0.032357	0.849294
C-K00855	SAP	0.00367924	-0.950056
C-K00855	SAK	0.043498	-0.824499
C-K01601	TY	0.0044285	0.945161
C-K01601	YPP	0.00651669	0.933343
C-K01601	SAP	0.00728518	-0.929475
C-K00150	SOM	0.0429578	-0.825627
C-K00169	TY	0.00753764	0.928249
C-K00169	YPP	0.00220174	0.961439
C-K00169	SAN	0.033371	-0.846886
C-K00169	SAP	0.0320247	-0.850091
C-K00169	SAK	0.00113364	-0.972381
C-K00170	SAP	0.020984	-0.879269
C-K00171	TY	0.00141662	0.969109
C-K00171	YPP	0.00109512	0.972857
C-K00171	SAN	0.0468094	-0.817723
C-K00171	SAP	0.00664208	-0.932697
C-K00171	SAK	0.0242807	-0.86992
C-K01677	TY	0.00479039	0.942943
C-K01677	YPP	0.000964834	0.97453
C-K01677	SAN	0.0415522	-0.828594
C-K01677	SAP	0.0414339	-0.828845
C-K01677	SAK	0.0266197	-0.86365
C-K00244	TY	0.00155554	0.967622
C-K00244	YPP	0.00353142	0.951079
C-K00244	SAP	0.00249911	-0.9589
C-K00244	SAK	0.0169897	-0.891598
C-K00245	TY	0.000434814	0.982926
C-K00245	YPP	0.00017224	0.989265
C-K00245	SAP	0.0160915	-0.894556
C-K00245	SAK	0.00205682	-0.962738
C-K01902	TY	0.0286467	0.858424
C-K01902	YPP	0.0269572	0.862767
C-K01902	SAP	0.0239623	-0.870795
C-K01902	SAK	0.00935605	-0.919948
C-K00198	SAP	0.0483621	0.814622
C-K03520	TY	0.00413548	0.947023
C-K03520	YPP	0.00178732	0.96528
C-K03520	SAP	0.0243332	-0.869776
C-K03520	SAK	0.000419099	-0.983238
C-K05299	TY	0.00183616	0.964806
C-K05299	YPP	0.00140192	0.969271
C-K05299	SAP	0.0223167	-0.875411
C-K05299	SAK	0.0034912	-0.95136
C-K14138	SAP	0.0194673	-0.883806
C-K08691	TY	0.01882	0.885793
C-K08691	YPP	0.0282189	0.859512
C-K08691	SFW	0.0149798	0.89833
C-K08691	SAK	0.0317989	-0.850635
C-K00626	TY	0.0187261	0.886084
C-K00626	YPP	0.0165039	0.893188
C-K00626	SAP	0.0149334	-0.89849
C-K00626	SAK	0.00658384	-0.932996
C-K14534	TY	0.0207655	0.879913
C-K14534	YPP	0.0149626	0.898389
C-K14534	SAN	0.0234183	-0.872304
C-K14534	SAP	0.0157252	-0.895785
C-K14534	SAK	0.0206424	-0.880277

## Sheet: Table S8
Table S8. Overview of soil metagenome sequencing and annotation results.
Treatments	Number of raw reads	Number of clean reads	Rraw base data (bp)	Clean base data (bp)	GC%	DataUtilizationRatio(%)	Contig number	Total length (bp)	N50 (bp)	N90 (bp)	Max contig length (bp)	Min contig length (bp)
SW-1	87234578	84657092	13085186700	12698563800	59.9	98.4	428393	253821430	584	358	80925	300
SW-2	103417678	101747134	15512651700	15262070100	61.3	95.88	846760	527671172	621	364	75405	300
SW-3	103417678	102049600	15512651700	15307440000	62.4	96.61	716631	466315647	658	368	209238	300
HNW-1	103417678	101759816	15512651700	15263972400	62.4	98.67	677205	415845345	615	365	86636	300
HNW-2	106923362	102516936	16038504300	15377540400	63	98.37	808067	434069203	527	346	96030	300
HNW-3	105170520	101606014	15775578000	15240902100	63.6	98.65	803376	479132132	599	359	145860	300
SW+F-1	103417678	102047050	15512651700	15307057500	62.1	97.05	1109497	781122259	730	379	113463	300
SW+F-2	103417678	101733476	15512651700	15260021400	61.9	98.38	1116581	748635643	685	373	96302	300
SW+F-3	103417678	102022862	15512651700	15303429300	61.6	98.68	878455	594750110	697	374	61500	300
HNW+F-1	103417678	101762016	15512651700	15264302400	62.1	98.4	905816	574571876	631	367	191082	300
HNW+F-2	103417678	101488744	15512651700	15223311600	62	98.13	810767	526632143	655	362	191082	300
HNW+F-3	103417678	102096672	15512651700	15314500800	62.8	98.72	812317	536577949	669	366	141929	300

## Sheet: Table S9
Table S9. Primers used for qPCR.
Gene	Forward primer (5’-3’)	Reverse primer (5’-3’)
FaNRT1.1 (XM_004298604.2)	GCGGTGAACTTGGTGACTT	CAAAGATGGCAATGGTAAGG
FaNRT2.1 (XM_004303630.2)	TGATTCTGAGCACAAGGCT	GAAGCGACTCCAGCATTT
FaNIA (XM_004300392.2)	GCCGTCGCACGAAGAGATATTG	CAGAAGCACCAGCACCAGTATTTG
FaPT4 (XM_004309114.2)	ACCCTGCCGAGTATTCCGACG	GCTTGCTTGGCGTTTCCTTC
FaPT8 (XM_004308947.2)	CATCACTGCCGTCACGAAACTTA	CCAAATAGAGCAACCCCCGTTAT
FaKUP4 (MG993110.1)	AGCGCCAAAGCTCAACTACT	AAGAGCTGTTCCCTCACACG
FaKUP8 (MG993114.1)	ACCTTGGCTGTTACCATCGG	AGGGACATGAGGCAGGTAGT
FaACT (XM_004306544.2)	GCGACAATGGAACTGGAATGG	GACAATTTCCCGTTCAGCAGTG
18S rRNA (KU974046.1)	ACCGTTGATTCGCACAATTGGTCATCG	TACTGCGGGTGGCAATCGGACG
